# Supplementary material for: Mobilization of isotopically heavy sulfur during serpentinite subduction
Source: Sci Adv. 2024 Aug 7;10(32):eadn0641. doi: 10.1126/sciadv.adn0641 (PMC11305377; doi:10.1126/sciadv.adn0641)
Supplement: Supplementary file 2 — Data S1 to S3 [file sciadv.adn0641_data_s1_to_s3.zip]

Archive with 3 entries (3 files):
- adn0641_data_s3.xlsx
- adn0641_data_s2.xlsx
- adn0641_data_s1.xlsx
