# Supplementary material for: Mobilization of isotopically heavy sulfur during serpentinite subduction
Source: Sci Adv. 2024 Aug 7;10(32):eadn0641. doi: 10.1126/sciadv.adn0641 (PMC11305377; doi:10.1126/sciadv.adn0641)
Supplement: Supplementary file 2 — Data S1 to S3 [file sciadv.adn0641_data_s1_to_s3.zip › adn0641_data_s3.xlsx]

## Sheet: Sheet1
Data S-3. Sulfide mineral chemistry determined by electron microprobe analyses.
Analysis name	Thin section	Setup (kV)	S	Fe	Ni	Cu	Co	Zn	As	Total	Mineral	Comment
V18_A01_J_S1	V18_A01	20 kV	52.331	47.921		0.018				100.27	Pyrite	corroded in bastite
V18_A01_J_S2	V18_A01	20 kV	52.843	46.645		0.018				99.52	Pyrite	corroded in bastite
V18_A01_E_S5	V18_A01	20 kV	39.311	58.296	0.385	0.052				98.055	pyrrhotite	in bastite
V18_A01_E_S11	V18_A01	20 kV	53.628	46.602		0.022				100.279	Pyrite	corroded in bastite
V18_A01_E_S12	V18_A01	20 kV	53.362	46.426		0.06				99.863	Pyrite	corroded in bastite
V18_A08_E_S3	V18_A08	20 kV	52.502	45.055			1.487			99.084	Pyrite	rimmed by chlorite, rich in inclusions
V18_A08_E_S6	V18_A08	20 kV	52.668	44.846			1.617			99.156	Pyrite	rimmed by chlorite, rich in inclusions
V18_A08_E_S7	V18_A08	20 kV	53.588	44.615	0.01	0.014	1.49			99.733	Pyrite	rimmed by chlorite, rich in inclusions
V18_A08_A_S8	V18_A08	20 kV	36.612	30.738		32.863		0.021		100.234	Chalcopyrite	intergrown with corroded pyr
V18_A08_B_S12	V18_A08	20 kV	52.735	45.911	0.013		0.543			99.208	Pyrite	rimmed by chlorite, rich in inclusions
V18_A08_B_S13	V18_A08	20 kV	52.635	45.706	0.02	0.012	0.807			99.19	Pyrite	rimmed by chlorite, rich in inclusions
V18_A08_B_S14	V18_A08	20 kV	53.461	46.531		0.012	0.083			100.13	Pyrite	rimmed by chlorite, rich in inclusions
V18_A08_C_S15	V18_A08	20 kV	53.663	45.796	0.017		0.88			100.361	Pyrite	rimmed by chlorite, rich in inclusions
V18_A08_C_S18	V18_A08	20 kV	53.68	45.581		0.014	0.963			100.253	Pyrite	rimmed by chlorite, rich in inclusions
V18_A08_C_S19	V18_A08	20 kV	53.617	45.894			0.679			100.19	Pyrite	rimmed by chlorite, rich in inclusions
V18_A01_J_S1-2	V18_A01	20 kV	52.42	46.657		0.049	0.284			99.412	Pyrite	corroded in bastite
V18_A01_J_S2-2	V18_A01	20 kV	52.705	46.68		0.036	0.252			99.691	Pyrite	corroded in bastite
V18_A01_E_S5-2	V18_A01	20 kV	39.194	58.216	0.386	0.054	0.164			98.025	pyrrhotite	in bastite
V18_A01_E_S4-2	V18_A01	20 kV	53.504	45.11		0.039	1.137			99.805	Pyrite	corroded in bastite
V18_A01_E_S6-2	V18_A01	20 kV	53.51	44.528		0.023	1.64			99.713	Pyrite	corroded in bastite
V18_A01_E_S11-2	V18_A01	20 kV	53.564	46.68	0.01	0.015				100.27	Pyrite	corroded in bastite
V18_A01_E_S12-2	V18_A01	20 kV	53.405	46.374		0.04				99.835	Pyrite	corroded in bastite
V18_A08_C_S19	V18_A08	20 kV	53.541	45.869			0.645			100.087	Pyrite	rimmed by chlorite, rich in inclusions
V18_A08_C_S20	V18_A08	20 kV	53.153	45.614		0.015	0.925			99.735	Pyrite	rimmed by chlorite, rich in inclusions
V18_A08_F_S21	V18_A08	20 kV	53.578	45.777			0.763			100.137	Pyrite	rare inclusions
V18_A08_F_S22	V18_A08	20 kV	53.577	46.125			0.436			100.139	Pyrite	rare inclusions
V18_A08_F_S23	V18_A08	20 kV	53.51	45.866			0.662			100.056	Pyrite	rare inclusions
V18_A08_F_S24	V18_A08	20 kV	53.706	45.921		0.023	0.696	0.022		100.368	Pyrite	rare inclusions
V18_A08_F_S25	V18_A08	20 kV	34.324	30.429		33.825				98.586	Chalcopyrite
V18_A08_G_S27	V18_A08	20 kV	34.642	31.156	0.019	32.746				98.579	Chalcopyrite	rimmed by chlorite, rich in inclusions
V18_A08_G_S28	V18_A08	20 kV	52.248	46.271		0.026	0.475	0.022		99.042	Pyrite	rimmed by chlorite, rich in inclusions
V18_A08_G_S29	V18_A08	20 kV	53.604	45.883			0.586			100.143	Pyrite	rimmed by chlorite, rich in inclusions
V18_A08_G_S30	V18_A08	20 kV	53.618	46.594						100.217	Pyrite	rimmed by chlorite, rich in inclusions
V18_A08_G_S31	V18_A08	20 kV	34.867	30.85		33.211		0.058		98.986	Chalcopyrite	rimmed by chlorite, rich in inclusions
V18_A08_G_S32	V18_A08	20 kV	53.643	46.5		0.029				100.188	Pyrite	rimmed by chlorite, rich in inclusions
V18_A08_G_S33	V18_A08	20 kV	53.019	46.231	0.013		0.463			99.738	Pyrite	rimmed by chlorite, rich in inclusions
V18_A08_H_S34	V18_A08	20 kV	29.231	11.42		59.623				100.276	Covellite	strongly corroded
Line 1 V18_A08_H_trav_py1_7um	V18_A08	20 kV	53.697	45.658	0.012	0.019	0.728			100.142	Pyrite	some inclusions
Line 4 V18_A08_H_trav_py1_7um	V18_A08	20 kV	52.663	45.731		0.017	0.632			99.045	Pyrite	some inclusions
Line 5 V18_A08_H_trav_py1_7um	V18_A08	20 kV	52.72	45.783	0.025		0.554	0.023		99.147	Pyrite	some inclusions
Line 8 V18_A08_H_trav_py1_7um	V18_A08	20 kV	53.705	46.342			0.153			100.202	Pyrite	some inclusions
Line 9 V18_A08_H_trav_py1_7um	V18_A08	20 kV	53.053	45.875		0.019	0.077			99.025	Pyrite	some inclusions
Line 10 V18_A08_H_trav_py1_7um	V18_A08	20 kV	53.643	46.328	0.012		0.162			100.145	Pyrite	some inclusions
Line 11 V18_A08_H_trav_py1_7um	V18_A08	20 kV	53.552	46.436						99.998	Pyrite	some inclusions
Line 12 V18_A08_H_trav_py1_7um	V18_A08	20 kV	53.709	45.976			0.334		0.084	100.112	Pyrite	some inclusions
Line 13 V18_A08_H_trav_py1_7um	V18_A08	20 kV	53.611	46.404						100.016	Pyrite	some inclusions
Line 14 V18_A08_H_trav_py1_7um	V18_A08	20 kV	53.465	46.402		0.019				99.89	Pyrite	some inclusions
Line 15 V18_A08_H_trav_py1_7um	V18_A08	20 kV	53.709	45.285	0.014	0.013	1.201			100.222	Pyrite	some inclusions
Line 16 V18_A08_H_trav_py1_7um	V18_A08	20 kV	53.743	45.366			1.081			100.207	Pyrite	some inclusions
Line 17 V18_A08_H_trav_py1_7um	V18_A08	20 kV	53.649	45.447			0.908			100.024	Pyrite	some inclusions
Line 18 V18_A08_H_trav_py1_7um	V18_A08	20 kV	53.662	45.43			1.066			100.158	Pyrite	some inclusions
Line 19 V18_A08_H_trav_py1_7um	V18_A08	20 kV	53.58	45.557			0.924			100.067	Pyrite	some inclusions
Line 20 V18_A08_H_trav_py1_7um	V18_A08	20 kV	53.742	45.426	0.014	0.021	0.992			100.22	Pyrite	some inclusions
Line 21 V18_A08_H_trav_py1_7um	V18_A08	20 kV	53.68	45.526			1			100.206	Pyrite	some inclusions
Line 22 V18_A08_H_trav_py1_7um	V18_A08	20 kV	53.325	45.579		0.027	0.871	0.03		99.847	Pyrite	some inclusions
Line 10 V18_A12_B_trav_py1_5um	V18_A12	20 kV	53.536	45.437			0.934			99.933	Pyrite	rare inclusions
Line 11 V18_A12_B_trav_py1_5um	V18_A12	20 kV	53.641	45.918		0.013	0.69			100.29	Pyrite	rare inclusions
Line 13 V18_A12_B_trav_py1_5um	V18_A12	20 kV	53.236	45.743		0.018	0.618			99.615	Pyrite	rare inclusions
Line 14 V18_A12_B_trav_py1_5um	V18_A12	20 kV	53.475	45.808		0.056	0.579			99.951	Pyrite	rare inclusions
Line 15 V18_A12_B_trav_py1_5um	V18_A12	20 kV	53.756	45.771		0.13	0.584			100.26	Pyrite	rare inclusions
Line 16 V18_A12_B_trav_py1_5um	V18_A12	20 kV	52.953	45.486		1.181	0.507			100.127	Pyrite	rare inclusions
Line 24 V18_A12_B_trav_py1_5um	V18_A12	20 kV	52.799	45.541		0.807	0.549			99.696	Pyrite
Line 25 V18_A12_B_trav_py1_5um	V18_A12	20 kV	53.362	45.812		0.1	0.721			100.018	Pyrite
V18_A12_B_S3	V18_A12	20 kV	29.637	1.674		68.001	0.032			99.344	Covellite	intergrown with pyrite
V18_A12_B_S4	V18_A12	20 kV	28.299	1.775		68.55	0.025			98.649	Covellite	intergrown with pyrite
V18_A12_B_S5	V18_A12	20 kV	52.828	45.895	0.011		0.551			99.315	Pyrite	rimmed by chlorite, rich in inclusions
V18_A12_B_S8	V18_A12	20 kV	52.849	46.037		0.26				99.146	Pyrite	rimmed by chlorite, rich in inclusions
Line 7 V18_A12_B_trav_py3_5um	V18_A12	20 kV	52.739	46.015		0.016	0.421	0.029		99.258	Pyrite	rimmed by chlorite, rich in inclusions
Line 11 V18_A12_B_trav_py3_5um	V18_A12	20 kV	52.793	45.99			0.345			99.132	Pyrite	rimmed by chlorite, rich in inclusions
Line 13 V18_A12_B_trav_py3_5um	V18_A12	20 kV	52.75	45.902		0.018	0.425			99.13	Pyrite	rimmed by chlorite, rich in inclusions
Line 1 V18_A12_E_trav_py4_5um	V18_A12	20 kV	53.885	45.719		0.011	0.727			100.349	Pyrite	rimmed by chlorite, rich in inclusions
Line 2 V18_A12_E_trav_py4_5um	V18_A12	20 kV	53.394	45.904		0.025	0.639	0.025		99.987	Pyrite	rimmed by chlorite, rich in inclusions
Line 3 V18_A12_E_trav_py4_5um	V18_A12	20 kV	53.595	46.15			0.351			100.112	Pyrite	rimmed by chlorite, rich in inclusions
Line 4 V18_A12_E_trav_py4_5um	V18_A12	20 kV	53.609	46.334			0.305			100.258	Pyrite	rimmed by chlorite, rich in inclusions
Line 5 V18_A12_E_trav_py4_5um	V18_A12	20 kV	53.511	46.172			0.344			100.034	Pyrite	rimmed by chlorite, rich in inclusions
Line 6 V18_A12_E_trav_py4_5um	V18_A12	20 kV	53.704	46.194		0.023	0.388	0.021		100.332	Pyrite	rimmed by chlorite, rich in inclusions
Line 7 V18_A12_E_trav_py4_5um	V18_A12	20 kV	53.597	46.114		0.063	0.411			100.205	Pyrite	rimmed by chlorite, rich in inclusions
Line 8 V18_A12_E_trav_py4_5um	V18_A12	20 kV	53.422	46.142		0.188	0.385			100.145	Pyrite	rimmed by chlorite, rich in inclusions
Line 10 V18_A12_E_trav_py4_5um	V18_A12	20 kV	34.537	30.824	0.01	33.252				98.623	Chalcopyrite	rimmed by chlorite, rich in inclusions
Line 12 V18_A12_E_trav_py4_5um	V18_A12	20 kV	37.889	56.964		3.325	0.153			98.366	pyrrhotite	rimmed by chlorite, rich in inclusions
Line 13 V18_A12_E_trav_py4_5um	V18_A12	20 kV	38.65	60.132		0.084	0.076			98.951	pyrrhotite	rimmed by chlorite, rich in inclusions
Line 14 V18_A12_E_trav_py4_5um	V18_A12	20 kV	38.432	60.049	0.024	0.02	0.05			98.592	pyrrhotite	rimmed by chlorite, rich in inclusions
Line 16 V18_A12_E_trav_py4_5um	V18_A12	20 kV	53.711	46.203		0.016	0.426			100.366	Pyrite	rimmed by chlorite, rich in inclusions
Line 17 V18_A12_E_trav_py4_5um	V18_A12	20 kV	53.134	45.804		0.025	0.491			99.47	Pyrite	rimmed by chlorite, rich in inclusions
Line 18 V18_A12_E_trav_py4_5um	V18_A12	20 kV	53.663	45.903		0.022	0.517		0.043	100.158	Pyrite	rimmed by chlorite, rich in inclusions
Line 1 V18_A12_E_trav_py5_5um	V18_A12	20 kV	52.702	45.168			1.133			99.017	Pyrite	rimmed by chlorite, rich in inclusions
Line 3 V18_A12_E_trav_py5_5um	V18_A12	20 kV	52.66	45.749		0.021	0.759			99.204	Pyrite	rimmed by chlorite, rich in inclusions
Line 4 V18_A12_E_trav_py5_5um	V18_A12	20 kV	52.942	45.802			0.743	0.023		99.518	Pyrite	rimmed by chlorite, rich in inclusions
Line 6 V18_A12_E_trav_py5_5um	V18_A12	20 kV	52.564	45.581			0.901			99.082	Pyrite	rimmed by chlorite, rich in inclusions
Line 12 V18_A12_E_trav_py5_5um	V18_A12	20 kV	53.668	45.776			0.764			100.234	Pyrite	rimmed by chlorite, rich in inclusions
Line 13 V18_A12_E_trav_py5_5um	V18_A12	20 kV	53.392	45.951			0.681			100.03	Pyrite	rimmed by chlorite, rich in inclusions
Line 14 V18_A12_E_trav_py5_5um	V18_A12	20 kV	53.728	45.867			0.666			100.277	Pyrite	rimmed by chlorite, rich in inclusions
Line 15 V18_A12_E_trav_py5_5um	V18_A12	20 kV	53.55	45.717			0.727			99.994	Pyrite	rimmed by chlorite, rich in inclusions
Line 16 V18_A12_E_trav_py5_5um	V18_A12	20 kV	53.47	45.828			0.652			99.979	Pyrite	rimmed by chlorite, rich in inclusions
Line 17 V18_A12_E_trav_py5_5um	V18_A12	20 kV	53.497	46.349			0.201			100.064	Pyrite	rimmed by chlorite, rich in inclusions
Line 18 V18_A12_E_trav_py5_5um	V18_A12	20 kV	53.333	46.142			0.404			99.899	Pyrite	rimmed by chlorite, rich in inclusions
Line 19 V18_A12_E_trav_py5_5um	V18_A12	20 kV	53.455	46.193			0.403	0.028		100.104	Pyrite	rimmed by chlorite, rich in inclusions
Line 20 V18_A12_E_trav_py5_5um	V18_A12	20 kV	53.459	46.172			0.375			100.043	Pyrite	rimmed by chlorite, rich in inclusions
V18_A12_E_S10	V18_A12	20 kV	32.141	1.648		65.939	0.032			99.765	Covellite	intergrown with pyrite
V18_A12_E_S11	V18_A12	20 kV	31.909	1.249		66.244	0.023			99.425	Covellite	intergrown with pyrite
Line 3 V18_A12_F_trav_py6_7um	V18_A12	20 kV	52.655	45.959			0.385			99.013	Pyrite	rimmed by chlorite, rich in inclusions
Line 4 V18_A12_F_trav_py6_7um	V18_A12	20 kV	52.86	45.683		0.013	0.577			99.154	Pyrite	rimmed by chlorite, rich in inclusions
Line 7 V18_A12_F_trav_py6_7um	V18_A12	20 kV	53.527	46.371		0.024				99.941	Pyrite	rimmed by chlorite, rich in inclusions
Line 8 V18_A12_F_trav_py6_7um	V18_A12	20 kV	53.494	46.348						99.877	Pyrite	rimmed by chlorite, rich in inclusions
Line 9 V18_A12_F_trav_py6_7um	V18_A12	20 kV	53.401	46.574						99.984	Pyrite	rimmed by chlorite, rich in inclusions
Line 10 V18_A12_F_trav_py6_7um	V18_A12	20 kV	53.335	46.329	0.015	0.023	0.014			99.716	Pyrite	rimmed by chlorite, rich in inclusions
Line 11 V18_A12_F_trav_py6_7um	V18_A12	20 kV	53.623	46.353		0.035	0.028			100.072	Pyrite	rimmed by chlorite, rich in inclusions
Line 12 V18_A12_F_trav_py6_7um	V18_A12	20 kV	53.552	46.321		0.025	0.026	0.021		99.968	Pyrite	rimmed by chlorite, rich in inclusions
Line 13 V18_A12_F_trav_py6_7um	V18_A12	20 kV	53.373	46.379		0.018	0.023			99.813	Pyrite	rimmed by chlorite, rich in inclusions
Line 14 V18_A12_F_trav_py6_7um	V18_A12	20 kV	53.342	46.253		0.024				99.626	Pyrite	rimmed by chlorite, rich in inclusions
Line 15 V18_A12_F_trav_py6_7um	V18_A12	20 kV	53.488	46.394		0.018	0.011	0.022		99.947	Pyrite	rimmed by chlorite, rich in inclusions
Line 1 V18_A12_G_trav_py7_5um	V18_A12	20 kV	52.63	45.917			0.472			99.034	Pyrite	rimmed by chlorite, rich in inclusions
Line 2 V18_A12_G_trav_py7_5um	V18_A12	20 kV	52.795	45.982			0.325			99.165	Pyrite	rimmed by chlorite, rich in inclusions
Line 3 V18_A12_G_trav_py7_5um	V18_A12	20 kV	52.844	46.087	0.012	0.012	0.363	0.03		99.368	Pyrite	rimmed by chlorite, rich in inclusions
Line 4 V18_A12_G_trav_py7_5um	V18_A12	20 kV	52.753	45.995			0.372			99.12	Pyrite	rimmed by chlorite, rich in inclusions
Line 6 V18_A12_G_trav_py7_5um	V18_A12	20 kV	52.52	46.173			0.306			99.017	Pyrite	rimmed by chlorite, rich in inclusions
Line 7 V18_A12_G_trav_py7_5um	V18_A12	20 kV	53.069	46.02		0.012	0.228			99.361	Pyrite	rimmed by chlorite, rich in inclusions
Line 9 V18_A12_G_trav_py7_5um	V18_A12	20 kV	52.73	46.037			0.402			99.182	Pyrite	rimmed by chlorite, rich in inclusions
Line 10 V18_A12_G_trav_py7_5um	V18_A12	20 kV	52.726	45.922		0.017	0.515			99.189	Pyrite	rimmed by chlorite, rich in inclusions
Line 12 V18_A12_G_trav_py7_5um	V18_A12	20 kV	53.405	45.761		0.014	0.658		0.051	99.89	Pyrite	rimmed by chlorite, rich in inclusions
Line 13 V18_A12_G_trav_py7_5um	V18_A12	20 kV	53.616	46.221		0.011	0.38	0.031		100.261	Pyrite	rimmed by chlorite, rich in inclusions
Line 14 V18_A12_G_trav_py7_5um	V18_A12	20 kV	53.416	46.236		0.012	0.316			99.987	Pyrite	rimmed by chlorite, rich in inclusions
Line 15 V18_A12_G_trav_py7_5um	V18_A12	20 kV	53.656	46.151			0.271			100.095	Pyrite	rimmed by chlorite, rich in inclusions
Line 16 V18_A12_G_trav_py7_5um	V18_A12	20 kV	53.483	46.289			0.25			100.049	Pyrite	rimmed by chlorite, rich in inclusions
Line 17 V18_A12_G_trav_py7_5um	V18_A12	20 kV	53.513	46.25		0.013	0.205			99.981	Pyrite	rimmed by chlorite, rich in inclusions
Line 18 V18_A12_G_trav_py7_5um	V18_A12	20 kV	53.627	46.263		0.013	0.169			100.116	Pyrite	rimmed by chlorite, rich in inclusions
Line 19 V18_A12_G_trav_py7_5um	V18_A12	20 kV	53.526	46.385		0.023	0.17			100.104	Pyrite	rimmed by chlorite, rich in inclusions
Line 1 V18_A12_G_trav_py8_7um	V18_A12	20 kV	53.187	45.868			0.538	0.02		99.623	Pyrite	rimmed by chlorite, rich in inclusions
Line 2 V18_A12_G_trav_py8_7um	V18_A12	20 kV	52.654	45.913		0.024	0.465			99.061	Pyrite	rimmed by chlorite, rich in inclusions
Line 5 V18_A12_G_trav_py8_7um	V18_A12	20 kV	52.464	45.731	0.018	0.021	0.892			99.133	Pyrite	rimmed by chlorite, rich in inclusions
Line 6 V18_A12_G_trav_py8_7um	V18_A12	20 kV	52.613	46.02		0.015	0.421			99.069	Pyrite	rimmed by chlorite, rich in inclusions
Line 8 V18_A12_G_trav_py8_7um	V18_A12	20 kV	53.152	46.361			0.181			99.728	Pyrite	rimmed by chlorite, rich in inclusions
Line 9 V18_A12_G_trav_py8_7um	V18_A12	20 kV	53.879	46.088		0.01	0.468			100.466	Pyrite	rimmed by chlorite, rich in inclusions
Line 10 V18_A12_G_trav_py8_7um	V18_A12	20 kV	53.847	46.175			0.406			100.433	Pyrite	rimmed by chlorite, rich in inclusions
Line 11 V18_A12_G_trav_py8_7um	V18_A12	20 kV	53.619	46.13		0.014	0.378			100.156	Pyrite	rimmed by chlorite, rich in inclusions
Line 12 V18_A12_G_trav_py8_7um	V18_A12	20 kV	53.624	46.097			0.368			100.11	Pyrite	rimmed by chlorite, rich in inclusions
Line 13 V18_A12_G_trav_py8_7um	V18_A12	20 kV	53.166	45.778	0.014	0.058	0.346			99.385	Pyrite	rimmed by chlorite, rich in inclusions
Line 14 V18_A12_G_trav_py8_7um	V18_A12	20 kV	53.349	46.162			0.397			99.915	Pyrite	rimmed by chlorite, rich in inclusions
Line 15 V18_A12_G_trav_py8_7um	V18_A12	20 kV	53.701	46.237	0.011	0.019	0.376			100.375	Pyrite	rimmed by chlorite, rich in inclusions
Line 16 V18_A12_G_trav_py8_7um	V18_A12	20 kV	53.616	46.139		0.01	0.409	0.025		100.206	Pyrite	rimmed by chlorite, rich in inclusions
Line 17 V18_A12_G_trav_py8_7um	V18_A12	20 kV	53.791	46.124		0.014	0.384			100.319	Pyrite	rimmed by chlorite, rich in inclusions
Line 18 V18_A12_G_trav_py8_7um	V18_A12	20 kV	53.766	46.27	0.01	0.018	0.377			100.441	Pyrite	rimmed by chlorite, rich in inclusions
Line 19 V18_A12_G_trav_py8_7um	V18_A12	20 kV	53.804	46.145		0.014	0.347			100.315	Pyrite	rimmed by chlorite, rich in inclusions
Line 20 V18_A12_G_trav_py8_7um	V18_A12	20 kV	53.786	46.144		0.024	0.411			100.366	Pyrite	rimmed by chlorite, rich in inclusions
Line 1 V18_A12_G_trav_py9_10um	V18_A12	20 kV	52.902	45.942			0.35			99.201	Pyrite	rimmed by chlorite, rich in inclusions
Line 4 V18_A12_G_trav_py9_10um	V18_A12	20 kV	52.73	45.932			0.525			99.192	Pyrite	rimmed by chlorite, rich in inclusions
Line 5 V18_A12_G_trav_py9_10um	V18_A12	20 kV	53.005	46.124			0.416			99.545	Pyrite	rimmed by chlorite, rich in inclusions
Line 6 V18_A12_G_trav_py9_10um	V18_A12	20 kV	53.377	45.83			0.517			99.734	Pyrite	rimmed by chlorite, rich in inclusions
V18_A12_H_S16	V18_A12	20 kV	32.182	1.377		66.661				100.22	Covellite	intergrown with pyrite
V18_A12_H_S17	V18_A12	20 kV	32.513	2.307		65.134	0.013			99.977	Covellite	intergrown with pyrite
Line 1 V18_A12_H_trav_py10_10um	V18_A12	20 kV	53.143	46.517	0.021	0.025	0.095			99.803	Pyrite	rimmed by chlorite, rich in inclusions
Line 2 V18_A12_H_trav_py10_10um	V18_A12	20 kV	52.672	45.904		0.011	0.513			99.118	Pyrite	rimmed by chlorite, rich in inclusions
Line 3 V18_A12_H_trav_py10_10um	V18_A12	20 kV	52.497	46.06	0.016		0.532			99.124	Pyrite	rimmed by chlorite, rich in inclusions
Line 4 V18_A12_H_trav_py10_10um	V18_A12	20 kV	52.57	46.08			0.437			99.125	Pyrite	rimmed by chlorite, rich in inclusions
Line 5 V18_A12_H_trav_py10_10um	V18_A12	20 kV	52.5	46.067		0.011	0.519			99.117	Pyrite	rimmed by chlorite, rich in inclusions
Line 6 V18_A12_H_trav_py10_10um	V18_A12	20 kV	52.643	45.275		0.029	1.148			99.105	Pyrite	rimmed by chlorite, rich in inclusions
Line 7 V18_A12_H_trav_py10_10um	V18_A12	20 kV	53.574	46.125		0.012	0.551			100.269	Pyrite	rimmed by chlorite, rich in inclusions
Line 8 V18_A12_H_trav_py10_10um	V18_A12	20 kV	53.423	45.961			0.454			99.847	Pyrite	rimmed by chlorite, rich in inclusions
Line 9 V18_A12_H_trav_py10_10um	V18_A12	20 kV	53.647	46.217		0.019	0.284			100.183	Pyrite	rimmed by chlorite, rich in inclusions
Line 10 V18_A12_H_trav_py10_10um	V18_A12	20 kV	38.523	60.232	0.102		0.049			98.92	pyrrhotite	rimmed by chlorite, rich in inclusions
V18_A08_J_S38	V18_A08	20 kV	35.191	30.461		33.31				98.987	Chalcopyrite	intergrown with pyrite
Line 1 V18_A08_J_trav_py2_10um	V18_A08	20 kV	53.55	45.683		0.01	0.879			100.125	Pyrite	rare inclusions
Line 2 V18_A08_J_trav_py2_10um	V18_A08	20 kV	53.689	46.197			0.353			100.272	Pyrite	rare inclusions
Line 3 V18_A08_J_trav_py2_10um	V18_A08	20 kV	53.463	46.235			0.363			100.066	Pyrite	rare inclusions
Line 4 V18_A08_J_trav_py2_10um	V18_A08	20 kV	53.528	46.109			0.435			100.077	Pyrite	rare inclusions
Line 5 V18_A08_J_trav_py2_10um	V18_A08	20 kV	53.687	46.163			0.413			100.268	Pyrite	rare inclusions
Line 6 V18_A08_J_trav_py2_10um	V18_A08	20 kV	53.694	46.064			0.451			100.223	Pyrite	rare inclusions
Line 7 V18_A08_J_trav_py2_10um	V18_A08	20 kV	53.724	46.055		0.018	0.484			100.281	Pyrite	rare inclusions
Line 8 V18_A08_J_trav_py2_10um	V18_A08	20 kV	53.169	46.227		0.01	0.097			99.533	Pyrite	rare inclusions
Line 9 V18_A08_J_trav_py2_10um	V18_A08	20 kV	53.513	46.312	0.011	0.012	0.19			100.038	Pyrite	rare inclusions
Line 10 V18_A08_J_trav_py2_10um	V18_A08	20 kV	53.472	45.864			0.675			100.019	Pyrite	rare inclusions
Line 11 V18_A08_J_trav_py2_10um	V18_A08	20 kV	53.572	45.96	0.015		0.469			100.016	Pyrite	rare inclusions
Line 12 V18_A08_J_trav_py2_10um	V18_A08	20 kV	53.404	46.55						99.97	Pyrite	rare inclusions
Line 13 V18_A08_J_trav_py2_10um	V18_A08	20 kV	53.549	46.589						100.144	Pyrite	rare inclusions
Line 14 V18_A08_J_trav_py2_10um	V18_A08	20 kV	53.519	46.523	0.011	0.012		0.026		100.091	Pyrite	rare inclusions
Line 15 V18_A08_J_trav_py2_10um	V18_A08	20 kV	53.458	46.542						100.015	Pyrite	rare inclusions
Line 16 V18_A08_J_trav_py2_10um	V18_A08	20 kV	53.716	46.617	0.015			0.023		100.39	Pyrite	rare inclusions
Line 17 V18_A08_J_trav_py2_10um	V18_A08	20 kV	53.491	46.479						100.003	Pyrite	rare inclusions
Line 18 V18_A08_J_trav_py2_10um	V18_A08	20 kV	53.443	46.6						100.1	Pyrite	rare inclusions
Line 19 V18_A08_J_trav_py2_10um	V18_A08	20 kV	53.249	46.591						99.87	Pyrite	rare inclusions
Line 20 V18_A08_J_trav_py2_10um	V18_A08	20 kV	53.431	46.603		0.011				100.045	Pyrite	rare inclusions
Line 1 V18_A08_J_trav_py3_15um	V18_A08	20 kV	53.533	45.745			0.717			100.026	Pyrite	rare inclusions
Line 2 V18_A08_J_trav_py3_15um	V18_A08	20 kV	53.868	46.101		0.012	0.468		0.045	100.51	Pyrite	rare inclusions
Line 3 V18_A08_J_trav_py3_15um	V18_A08	20 kV	53.608	45.724	0.014		0.669			100.02	Pyrite	rare inclusions
Line 4 V18_A08_J_trav_py3_15um	V18_A08	20 kV	53.456	46.511	0.01					99.992	Pyrite	rare inclusions
V18_A08_J_S39	V18_A08	20 kV	34.577	30.476	0.052	33.509				98.614	Chalcopyrite	intergrown with pyrite
V18_A05_D_S1	V18_A05	15 kV	54.254	44.9	0.043	0.015				99.224	pyrite
V18_A05_D_S2	V18_A05	15 kV	54.417	44.753				0.072		99.242	pyrite
V18_A05_D_S3	V18_A05	15 kV	34.892	30.032		33.823				98.75	Chalcopyrite
V18_A05_D_S4	V18_A05	15 kV	34.955	30.193		34.251		0.069		99.474	Chalcopyrite
V18_A05_D_S5	V18_A05	15 kV	39.879	59.297	0.012	0.038		0.023		99.249	Pyrrhotite
V18_A05_D_S6	V18_A05	15 kV	39.903	59.141	0.015	0.059				99.118	Pyrrhotite
V18_A05_D_S7	V18_A05	15 kV	39.291	59.251	0.179	0.05				98.771	Pyrrhotite
V18_A05_D_S8	V18_A05	15 kV	54.351	45.566						99.926	Pyrite
V18_A05_D_S9	V18_A05	15 kV	39.823	59.38	0.11	0.064				99.41	Pyrrhotite
V18_A05_D_S10	V18_A05	15 kV	54.7	45.861	0.026	0.032		0.061		100.68	Pyrite
V18_A05_D_S11	V18_A05	15 kV	54.105	46.008	0.019					100.145	Pyrite
V18_A05_D_S13	V18_A05	15 kV	53.405	46.824		0.016				100.248	Pyrite
V18_A05_D_S14	V18_A05	15 kV	53.216	47		0.021				100.239	Pyrite
V18_A05_D_S15	V18_A05	15 kV	54.666	46.136		0.067				100.872	Pyrite
V18_A05_D_S16	V18_A05	15 kV	53.917	46.244				0.022		100.197	Pyrite
V18_A05_D_S17	V18_A05	15 kV	54.227	46.459		0.032		0.044		100.768	Pyrite
V18_A05_D_S18	V18_A05	15 kV	34.428	30.307	0.202	33.753				98.69	Chalcopyrite
V18_A05_D_S19	V18_A05	15 kV	34.536	30.418	0.263	33.898				99.125	Chalcopyrite
V18_A05_D_S20	V18_A05	15 kV	27.287	13.539	0.087	58.04				98.953	Idaite
V18_A05_D_S21	V18_A05	15 kV	54.373	45.949		0.03				100.366	Pyrite
V18_A05_D_S22	V18_A05	15 kV	54.124	46.403						100.531	Pyrite
V18_A05_D_S23	V18_A05	15 kV	53.809	45.658				0.091		99.586	Pyrite
V18_A05_E_S24	V18_A05	15 kV	54.482	46.32						100.808	Pyrite
V18_A05_E_S25	V18_A05	15 kV	54.186	46.427	0.012					100.625	Pyrite
V18_A05_E_S27	V18_A05	15 kV	35.683	30.884	0.02	33.349		0.136		100.086	Chalcopyrite
V18_A05_E_S28	V18_A05	15 kV	54.235	46.137	0.022	0.02				100.441	Pyrite
V18_A05_E_S29	V18_A05	15 kV	54.099	46.569					0.064	100.744	Pyrite
V18_A05_E_S30	V18_A05	15 kV	53.822	46.117	0.072	0.038		0.036		100.085	Pyrite
V18_A05_E_S31	V18_A05	15 kV	54.255	46.434		0.086		0.061		100.874	Pyrite
V18_A05_E_S32	V18_A05	15 kV	35.138	30.887		33.723		0.138		99.886	Chalcopyrite
V18_A05_F_S35	V18_A05	15 kV	54.307	45.96	0.017	0.033		0.067		100.384	Pyrite
V18_A05_F_S35	V18_A05	15 kV	54.404	46.157	0.04					100.602	Pyrite
V18_A05_F_S35	V18_A05	15 kV	52.724	46.375	0.013	0.045		0.08		99.237	Pyrite
V18_A05_F_S35	V18_A05	15 kV	36.663	30.535	0.012	33.506		0.027		100.752	Chalcopyrite
V18_A05_G_S42	V18_A05	15 kV	54.355	45.949		0.046				100.35	Pyrite
V18_A05_G_S43	V18_A05	15 kV	54.239	46.083					0.061	100.383	Pyrite
V18_A05_G_S44	V18_A05	15 kV	54.596	45.569				0.03		100.203	Pyrite
V18_A05_G_S45	V18_A05	15 kV	53.877	46.056						99.933	Pyrite
V18_A05_G_S46	V18_A05	15 kV	54.122	45.648		0.084		0.022		99.915	Pyrite
V18_A05_H_S47	V18_A05	15 kV	54.024	45.864	0.017					99.905	Pyrite
V18_A05_H_S48	V18_A05	15 kV	54.141	46.124	0.029			0.055		100.349	Pyrite
V18_A05_H_S49	V18_A05	15 kV	53.319	46.34		0.017			0.07	99.746	Pyrite
V18_A05_H_S50	V18_A05	15 kV	53.294	46.523	0.056	0.036		0.091		100	Pyrite
V18_A05_H_S51	V18_A05	15 kV	54.3	46.559						100.859	Pyrite
V18_A05_H_S54	V18_A05	15 kV	54.389	46.322				0.025		100.744	Pyrite
V18_A05_H_S57	V18_A05	15 kV	35.202	30.217		33.707		0.101		99.227	Chalcopyrite
V18_A05_H_S58	V18_A05	15 kV	38.962	59.846	0.345	0.075		0.057		99.325	Pyrrhotite
V18_A05_H_S59	V18_A05	15 kV	38.779	59.772	0.34	0.076				98.967	Pyrrhotite
V18_A05_H_S60	V18_A05	15 kV	35.437	31.052		33.944		0.09	0.116	100.639	Chalcopyrite
V18_A05_H_S61	V18_A05	15 kV	36.005	31.222		33.567		0.048		100.854	Chalcopyrite
V18_A05_H_S62	V18_A05	15 kV	54.024	46.606	0.04	0.042				100.718	Pyrite
V18_A05_H_S64	V18_A05	15 kV	54.674	45.779		0.025				100.485	Pyrite
V18_A05_H_S65	V18_A05	15 kV	54.613	46.129	0.032					100.795	Pyrite
V18_A05_H_S66	V18_A05	15 kV	53.909	46.694				0.083		100.686	Pyrite
V18_A05_J_S70	V18_A05	15 kV	53.741	46.127	0.014					99.882	Pyrite
V18_A05_J_S73	V18_A05	15 kV	54.49	45.948		0.02		0.053		100.511	Pyrite
V18_A05_J_S74	V18_A05	15 kV	54.64	45.719	0.016	0.014				100.389	Pyrite
V18_A05_J_S78	V18_A05	15 kV	32.965	1.893		65.127				99.985	Covellite
V18_A05_J_S79	V18_A05	15 kV	35.674	30.325	0.054	34.045				100.098	Chalcopyrite
V18_A05_J_S83	V18_A05	15 kV	53.946	46.358		0.064		0.166		100.534	Pyrite
V18_A05_J_S84	V18_A05	15 kV	54.246	46.233	0.021	0.062				100.562	Pyrite
V18_A05_J_S85	V18_A05	15 kV	35.085	30.921		33.921		0.032		99.959	Chalcopyrite
V18_A13_C_S2	V18_A13	15 kV	53.756	46.766	0.024	0.023				100.569	Pyrite
V18_A13_C_S3	V18_A13	15 kV	54.345	45.927		0.075		0.097		100.447	Pyrite
V18_A13_C_S4	V18_A13	15 kV	53.812	45.886	0.024	0.061		0.113		99.896	Pyrite
V18_A13_C_S5	V18_A13	15 kV	54.281	45.665				0.042		100.007	Pyrite
V18_A13_C_S6	V18_A13	15 kV	54.169	46.52	0.011	0.013				100.713	Pyrite
V18_A13_C_S11	V18_A13	15 kV	34.905	30.001		34.047		0.388		99.341	Chalcopyrite
V18_A13_C_S13	V18_A13	15 kV	54.628	45.768				0.05		100.446	Pyrite
V18_A13_C_S14	V18_A13	15 kV	35.179	30.057		34.058		0.117		99.424	Chalcopyrite
V18_A13_C_S15	V18_A13	15 kV	34.95	31.248		33.282				99.483	Chalcopyrite
V18_A13_C_S16	V18_A13	15 kV	53.955	46.795	0.02					100.796	Pyrite
V18_A13_C_S17	V18_A13	15 kV	54.391	45.706	0.039	0.024				100.16	Pyrite
V18_A13_C_S18	V18_A13	15 kV	54.114	46.067	0.068	0.038		0.108		100.41	Pyrite
V18_A13_C_S19	V18_A13	15 kV	35.266	30.259	0.018	34.048			0.099	99.69	Chalcopyrite
V18_A13_D_S22	V18_A13	15 kV	54.047	45.78				0.025		99.88	Pyrite
V18_A13_D_S23	V18_A13	15 kV	54.085	46.248	0.025	0.025		0.102		100.485	Pyrite
V18_A13_D_S24	V18_A13	15 kV	35.078	31.217		32.858				99.182	Chalcopyrite
V18_A13_D_S26	V18_A13	15 kV	35.324	34.639	0.032	29.386				99.407	Chalcopyrite
V18_A13_E_S29	V18_A13	15 kV	53.86	46.073		0.059		0.185		100.177	Pyrite
V18_A13_E_S30	V18_A13	15 kV	54.238	46.519		0.04		0.036		100.835	Pyrite
V18_A13_E_S31	V18_A13	15 kV	54.003	46.089						100.092	Pyrite
V18_A13_E_S32	V18_A13	15 kV	53.461	46.078		0.061		0.025		99.625	Pyrite
V18_A13_F_S33	V18_A13	15 kV	34.925	30.24		33.589		0.042	0.046	98.846	Chalcopyrite
V18_A13_F_S34	V18_A13	15 kV	54.318	46.117		0.113				100.548	Pyrite
V18_A13_F_S35	V18_A13	15 kV	53.873	45.793		0.077				99.743	Pyrite
V18_A13_F_S36	V18_A13	15 kV	54.34	45.441	0.067	0.148			0.058	100.057	Pyrite
V18_A13_F_S37	V18_A13	15 kV	35.047	29.987		34.403		0.021		99.458	Chalcopyrite
V18_A13_F_S38	V18_A13	15 kV	53.777	45.457		0.12		0.039		99.393	Pyrite
V18_A13_F_S39	V18_A13	15 kV	53.678	46.402	0.115	0.057		0.102		100.354	Pyrite
V18_A13_F_S40	V18_A13	15 kV	53.583	46.243		0.038				99.868	Pyrite
V18_A13_F_S41	V18_A13	15 kV	35.198	30.404	0.049	34.732		0.281	0.072	100.736	Chalcopyrite
V18_A13_F_S42	V18_A13	15 kV	35.339	30.14	0.011	34.25		1.09		100.857	Chalcopyrite
V18_A13_F_S43	V18_A13	15 kV	34.684	1.909		64.914				101.507	Covellite
V18_A13_G_S44	V18_A13	15 kV	35.121	29.978	0.046	33.841				98.986	Chalcopyrite
V18_A13_G_S45	V18_A13	15 kV	53.675	45.699		0.048		0.055		99.484	Pyrite
V18_A13_G_S46	V18_A13	15 kV	53.915	46.345						100.265	Pyrite
V18_A13_G_S47	V18_A13	15 kV	53.603	46.499				0.039		100.141	Pyrite
V18_A13_G_S48	V18_A13	15 kV	53.783	46.07	0.058	0.049				99.993	Pyrite
V18_A13_G_S49	V18_A13	15 kV	54.008	46.683						100.691	Pyrite
V18_A13_G_S50	V18_A13	15 kV	54.112	46.446		0.053				100.611	Pyrite
V18_A13_C_S53	V18_A13	15 kV	53.676	45.955					0.095	99.726	Pyrite
V18_A13_C_S54	V18_A13	15 kV	53.717	45.76		0.026				99.503	Pyrite
V18_A13_C_S55	V18_A13	15 kV	53.845	46.07						99.915	Pyrite
V18_A13_C_S56	V18_A13	15 kV	53.616	46.237		0.073				99.961	Pyrite
V18_A13_C_S57	V18_A13	15 kV	53.472	46.1				0.083	0.05	99.71	Pyrite
V18_A13_C_S58	V18_A13	15 kV	53.805	45.618	0.029					99.452	Pyrite
V17_B09_A_S2	V17_B09	15 kV	35.846	30.837		34.293			0.086	101.075	Chalcopyrite
V17_B09_A_S3	V17_B09	15 kV	35.375	30.556		34.316			0.155	100.402	Chalcopyrite
V17_B09_A_S4	V17_B09	15 kV	35.673	30.428		33.848				99.949	Chalcopyrite
V17_B09_A_S5	V17_B09	15 kV	35.118	30.938	0.033	33.547				99.69	Chalcopyrite
V17_B09_A_S6	V17_B09	15 kV	35.48	31.174	0.055	33.501			0.121	100.336	Chalcopyrite
V17_B09_A_S7	V17_B09	15 kV	53.235	46.703	0.047	0.082			0.062	100.137	Pyrite
V17_B09_A_S10	V17_B09	15 kV	35.837	31.098	0.01	33.613				100.588	Chalcopyrite
V17_B09_B_S12	V17_B09	15 kV	54.368	46.465	0.038	0.054				100.925	Pyrite
V17_B09_C_S13	V17_B09	15 kV	35.225	30.381		33.879				99.485	Chalcopyrite
V17_B09_C_S14	V17_B09	15 kV	54.258	46.096		0.042		0.053	0.047	100.496	Pyrite
V17_B09_C_S15	V17_B09	15 kV	54.374	46.078		0.07		0.044		100.573	Pyrite
V17_B09_C_S16	V17_B09	15 kV	53.704	46.088	0.1					99.892	Pyrite
V17_B09_C_S17	V17_B09	15 kV	53.932	45.146		0.058				99.136	pyrite
V17_B09_C_S18	V17_B09	15 kV	53.379	46.436						99.816	Pyrite
V17_B09_C_S19	V17_B09	15 kV	35.479	30.671		33.479		0.101		99.745	Chalcopyrite
V17_B09_C_S20	V17_B09	15 kV	54.145	45.887	0.031	0.038			0.044	100.145	Pyrite
V17_B09_C_S21	V17_B09	15 kV	54.579	45.157		0.016		0.055		99.807	Pyrite
V17_B09_C_S22	V17_B09	15 kV	53.796	45.945		0.015				99.756	Pyrite
V17_B09_C_S23	V17_B09	15 kV	53.737	46.002		0.051		0.136		99.926	Pyrite
V17_B09_C_S24	V17_B09	15 kV	53.473	46.988						100.485	Pyrite
V17_B09_C_S25	V17_B09	15 kV	53.82	45.864	0.045			0.089		99.818	Pyrite
V17_B09_D_S26	V17_B09	15 kV	35.413	31.15	0.016	33.384		0.159		100.122	Chalcopyrite
V17_B09_D_S28	V17_B09	15 kV	54.377	46.423						100.819	Pyrite
V17_B09_D_S29	V17_B09	15 kV	54.03	45.66					0.054	99.755	Pyrite
V17_B09_D_S30	V17_B09	15 kV	54.186	45.749		0.046				99.984	Pyrite
V17_B09_D_S31	V17_B09	15 kV	52.682	46.223	0.027			0.122		99.054	Pyrite
V17_B09_D_S32	V17_B09	15 kV	34.923	30.971	0.054	33.123		0.096		99.194	Chalcopyrite
V17_B09_E_S33	V17_B09	15 kV	35.202	31.111		33.493		0.106		99.921	Chalcopyrite
V17_B09_E_S34	V17_B09	15 kV	53.811	46.68	0.036			0.039		100.589	Pyrite
V17_B09_E_S35	V17_B09	15 kV	54.112	45.983						100.108	Pyrite
V17_B09_E_S36	V17_B09	15 kV	54.209	46.136	0.043				0.054	100.445	Pyrite
V17_B09_E_S37	V17_B09	15 kV	53.941	45.824		0.096				99.867	Pyrite
V17_B09_E_S38	V17_B09	15 kV	53.507	46.143				0.08		99.737	Pyrite
V17_B09_E_S39	V17_B09	15 kV	54.318	45.612		0.059				100.004	Pyrite
V17_B09_E_S40	V17_B09	15 kV	53.693	46.567				0.124		100.384	Pyrite
V17_B09_E_S41	V17_B09	15 kV	53.543	45.462		0.03		0.108	0.089	99.232	Pyrite
V18_A07_A_S1	V18_A07	15 kV	35.732	30.793		33.808				100.353	Chalcopyrite
V18_A07_A_S2	V18_A07	15 kV	35.296	30.617		34.033		0.061		100.009	Chalcopyrite
V18_A07_A_S3	V18_A07	15 kV	53.917	46.413	0.029	0.057				100.416	Pyrite
V18_A07_A_S4	V18_A07	15 kV	53.628	45.549		0.142				99.335	Pyrite
V18_A07_A_S5	V18_A07	15 kV	53.59	45.542						99.155	Pyrite
V18_A07_A_S6	V18_A07	15 kV	53.31	46.521	0.012	0.101				99.963	Pyrite
V18_A07_A_S7	V18_A07	15 kV	34.632	28.143	0.031	36.015		0.101		98.924	Chalcopyrite
V18_A07_A_S8	V18_A07	15 kV	53.357	46.156	0.018	0.106				99.643	Pyrite
V18_A07_A_S9	V18_A07	15 kV	35.008	30.514		33.922				99.449	Chalcopyrite
V18_A07_A_S10	V18_A07	15 kV	53.188	46.586					0.078	99.852	Pyrite
V18_A07_A_S11	V18_A07	15 kV	53.893	46.379				0.025		100.297	Pyrite
V18_A07_A_S12	V18_A07	15 kV	54.141	46.439						100.592	Pyrite
V18_A07_A_S18	V18_A07	15 kV	53.722	46.703		0.018		0.025	0.074	100.542	Pyrite
V18_A07_A_S19	V18_A07	15 kV	53.338	46.384		0.018				99.74	Pyrite
V18_A07_A_S20	V18_A07	15 kV	53.922	46.243	0.049	0.02		0.102		100.336	Pyrite
V18_A07_A_S21	V18_A07	15 kV	53.52	46.473						99.993	Pyrite
V18_A07_A_S22	V18_A07	15 kV	53.73	46.47				0.028		100.228	Pyrite
V18_A07_A_S23	V18_A07	15 kV	54.313	46.422		0.019				100.754	Pyrite
V18_A07_A_S24	V18_A07	15 kV	53.58	45.913	0.013	0.048			0.064	99.618	Pyrite
V18_A07_A_S25	V18_A07	15 kV	53.787	46.749		0.07				100.606	Pyrite
V18_A07_A_S26	V18_A07	15 kV	53.997	46.697	0.01	0.015				100.723	Pyrite
V18_A07_A_S27	V18_A07	15 kV	53.928	46.657	0.054	0.083			0.041	100.763	Pyrite
V18_A07_A_S28	V18_A07	15 kV	53.895	46.262				0.044	0.045	100.253	Pyrite
V18_A07_A_S29	V18_A07	15 kV	53.558	45.621	0.013	0.091		0.028		99.311	Pyrite
V18_A07_A_S30	V18_A07	15 kV	53.704	45.397						99.101	Pyrite
V18_A07_A_S31	V18_A07	15 kV	53.611	46.506						100.151	Pyrite
V18_A07_A_S32	V18_A07	15 kV	53.813	45.937	0.041			0.022		99.822	Pyrite
V18_A07_A_S34	V18_A07	15 kV	53.446	46.297		0.074				99.817	Pyrite
V18_A07_A_S35	V18_A07	15 kV	53.225	46.294	0.022	0.028				99.569	Pyrite
V18_A07_A_S40	V18_A07	15 kV	35.183	30.617	0.024	33.151		0.058		99.06	Chalcopyrite
V18_A07_A_S44	V18_A07	15 kV	35.317	30.428	0.014	33.351				99.112	Chalcopyrite
V18_A14_B_S1	V18_A14	20 kV	53.506	45.997		0.014	0.717			100.246	pyrite
V18_A14_B_S2	V18_A14	20 kV	53.564	42.295	0.019		4.532			100.414	pyrite
Line 2 V18_A14_B_trav1_py_5um_	V18_A14	20 kV	53.21	45.874		0.025	0.772			99.881	pyrite
Line 3 V18_A14_B_trav1_py_5um_	V18_A14	20 kV	53.001	45.781			0.923			99.723	pyrite
Line 4 V18_A14_B_trav1_py_5um_	V18_A14	20 kV	53.051	45.782		0.022	1.015			99.87	pyrite
Line 5 V18_A14_B_trav1_py_5um_	V18_A14	20 kV	52.988	46.033		0.017	0.788	0.025		99.859	pyrite
Line 6 V18_A14_B_trav1_py_5um_	V18_A14	20 kV	53.17	46.444	0.081		0.206			99.92	pyrite
Line 7 V18_A14_B_trav1_py_5um_	V18_A14	20 kV	52.896	46.552		0.025	0.109			99.594	pyrite
Line 8 V18_A14_B_trav1_py_5um_	V18_A14	20 kV	53.058	46.665			0.104			99.838	pyrite
Line 9 V18_A14_B_trav1_py_5um_	V18_A14	20 kV	53.126	46.66	0.073		0.141			100.017	pyrite
Line 10 V18_A14_B_trav1_py_5um_	V18_A14	20 kV	53.076	46.491	0.055		0.099			99.727	pyrite
Line 11 V18_A14_B_trav1_py_5um_	V18_A14	20 kV	53.11	46.619	0.024		0.079	0.034		99.866	pyrite
Line 12 V18_A14_B_trav1_py_5um_	V18_A14	20 kV	53.088	46.75			0.094			99.95	pyrite
V18_A14_B_S3	V18_A14	20 kV	35.805	30.595		33.303	0.068	0.265		100.036	Chalcopyrite
V18_A14_B_S4	V18_A14	20 kV	34.981	30.808		34.077	0.049	0.074		99.989	Chalcopyrite
V18_A14_B_S5	V18_A14	20 kV	34.824	30.611		33.723	0.08	0.054		99.328	Chalcopyrite
V18_A14_B_S6	V18_A14	20 kV	34.655	30.252	0.012	33.964	0.058			98.941	Chalcopyrite
V18_A14_B_S7	V18_A14	20 kV	34.802	30.947		33.669	0.053			99.471	Chalcopyrite
Line 1 V18_A14_B_trav2_py_5um_	V18_A14	20 kV	53.994	46.089		0.031	0.711			100.836	pyrite
Line 2 V18_A14_B_trav2_py_5um_	V18_A14	20 kV	53.173	45.974		0.014	0.643	0.021		99.825	pyrite
Line 3 V18_A14_B_trav2_py_5um_	V18_A14	20 kV	53.33	46.081	0.011	0.034	0.669			100.129	pyrite
Line 4 V18_A14_B_trav2_py_5um_	V18_A14	20 kV	53.186	45.921		0.019	0.803			99.931	pyrite
Line 5 V18_A14_B_trav2_py_5um_	V18_A14	20 kV	52.922	45.986	0.011		0.779			99.698	pyrite
Line 6 V18_A14_B_trav2_py_5um_	V18_A14	20 kV	53.22	45.899			0.712			99.84	pyrite
Line 7 V18_A14_B_trav2_py_5um_	V18_A14	20 kV	52.733	45.987			0.744			99.465	pyrite
Line 8 V18_A14_B_trav2_py_5um_	V18_A14	20 kV	53.066	46.305			0.48			99.871	pyrite
Line 9 V18_A14_B_trav2_py_5um_	V18_A14	20 kV	53.083	46.646	0.011	0.018	0.094			99.861	pyrite
Line 10 V18_A14_B_trav2_py_5um_	V18_A14	20 kV	52.816	46.52		0.019	0.084			99.47	pyrite
Line 11 V18_A14_B_trav2_py_5um_	V18_A14	20 kV	52.882	46.524			0.096			99.53	pyrite
Line 12 V18_A14_B_trav2_py_5um_	V18_A14	20 kV	52.97	46.507		0.014	0.079			99.585	pyrite
Line 13 V18_A14_B_trav2_py_5um_	V18_A14	20 kV	52.849	46.566		0.019	0.076			99.527	pyrite
Line 14 V18_A14_B_trav2_py_5um_	V18_A14	20 kV	52.971	46.596		0.018	0.064			99.649	pyrite
Line 15 V18_A14_B_trav2_py_5um_	V18_A14	20 kV	53.213	46.785	0.013		0.087			100.104	pyrite
Line 16 V18_A14_B_trav2_py_5um_	V18_A14	20 kV	53.249	46.762			0.081			100.136	pyrite
Line 17 V18_A14_B_trav2_py_5um_	V18_A14	20 kV	53.166	46.534	0.026	0.014	0.091			99.831	pyrite
Line 18 V18_A14_B_trav2_py_5um_	V18_A14	20 kV	53.162	46.656		0.022	0.09			99.938	pyrite
Line 19 V18_A14_B_trav2_py_5um_	V18_A14	20 kV	52.511	46.442		0.015	0.114			99.124	pyrite
Line 20 V18_A14_B_trav2_py_5um_	V18_A14	20 kV	53.24	46.646		0.024	0.099			100.034	pyrite
Line 21 V18_A14_B_trav2_py_5um_	V18_A14	20 kV	53.015	46.61		0.04	0.104			99.796	pyrite
Line 22 V18_A14_B_trav2_py_5um_	V18_A14	20 kV	53.071	46.534	0.013	0.032	0.077			99.731	pyrite
Line 3 V18_A14_B_trav3_py_5um	V18_A14	20 kV	52.529	46.077			0.488			99.114	pyrite
Line 4 V18_A14_B_trav3_py_5um	V18_A14	20 kV	52.58	46.184	0.011	0.025	0.586			99.404	pyrite
Line 5 V18_A14_B_trav3_py_5um	V18_A14	20 kV	52.694	45.956	0.027	0.026	0.649			99.371	pyrite
Line 6 V18_A14_B_trav3_py_5um	V18_A14	20 kV	52.643	45.936		0.02	0.694			99.299	pyrite
Line 10 V18_A14_B_trav3_py_5um	V18_A14	20 kV	52.464	45.843	0.011	0.029	0.743	0.031		99.123	pyrite
Line 11 V18_A14_B_trav3_py_5um	V18_A14	20 kV	52.683	45.663	0.024	0.011	1.102			99.492	pyrite
Line 12 V18_A14_B_trav3_py_5um	V18_A14	20 kV	53.079	45.801	0.014		0.745			99.639	pyrite
Line 13 V18_A14_B_trav3_py_5um	V18_A14	20 kV	53.02	46.538			0.17			99.731	pyrite
Line 14 V18_A14_B_trav3_py_5um	V18_A14	20 kV	53.343	46.463	0.012	0.021	0.243			100.109	pyrite
Line 15 V18_A14_B_trav3_py_5um	V18_A14	20 kV	53.384	46.338		0.034	0.48			100.236	pyrite
V18_A14_F_S8	V18_A14	20 kV	53.381	46.288	0.021		0.111			99.808	pyrite
V18_A14_G_S9	V18_A14	20 kV	33.976	30.703		33.979	0.036			98.713	Chalcopyrite
V18_A14_G_S10	V18_A14	20 kV	53.34	45.905	0.013	0.02	0.745			100.024	pyrite
V18_A14_G_S11	V18_A14	20 kV	53.185	46.457	0.012		0.165			99.831	pyrite
V18_A14_G2_S13	V18_A14	20 kV	34.802	30.043		33.932	0.063			98.84	Chalcopyrite
V18_A14_H_S17	V18_A14	20 kV	53.269	46.203		0.032	0.503	0.028		100.035	pyrite
V18_A14_H_S18	V18_A14	20 kV	52.627	43.893		0.032	2.324		0.173	99.058	pyrite
V18_A14_H_S20	V18_A14	20 kV	52.991	46.403			0.095			99.504	pyrite
V18_A14_H_S22	V18_A14	20 kV	34.511	29.891		34.015	0.048	0.084		98.549	Chalcopyrite
V18_A14_A_S24	V18_A14	20 kV	34.511	30.432		33.965	0.036		0.052	99.008	Chalcopyrite
V18_A14_A_S25	V18_A14	20 kV	34.613	30.251		33.953	0.043	0.124		98.992	Chalcopyrite
V18_A14_A_S26	V18_A14	20 kV	35.889	29.375		33.423	0.043	0.023		98.753	Chalcopyrite
Line 4 V18_A14_A_trav4_py_10um	V18_A14	20 kV	52.84	46.112		0.054	0.198			99.213	pyrite
Line 5 V18_A14_A_trav4_py_10um	V18_A14	20 kV	52.773	46.279		0.029	0.121			99.227	pyrite
Line 10 V18_A14_A_trav4_py_10um	V18_A14	20 kV	52.683	46.126		0.022	0.174			99.005	pyrite
Line 11 V18_A14_A_trav4_py_10um	V18_A14	20 kV	52.834	46.03		0.016	0.476			99.356	pyrite
Line 12 V18_A14_A_trav4_py_10um	V18_A14	20 kV	52.924	44.976			1.644			99.567	pyrite
Line 13 V18_A14_A_trav4_py_10um	V18_A14	20 kV	52.826	45.513			1.019			99.363	pyrite
Line 15 V18_A14_A_trav4_py_10um	V18_A14	20 kV	53.215	44.807		0.022	1.798		0.054	99.912	pyrite
Line 17 V18_A14_A_trav4_py_10um	V18_A14	20 kV	53.37	46.499			0.18		0.051	100.102	pyrite
Line 18 V18_A14_A_trav4_py_10um	V18_A14	20 kV	53.066	44.444	0.012		2.134			99.672	pyrite
Line 19 V18_A14_A_trav4_py_10um	V18_A14	20 kV	53.558	45.89			0.889			100.338	pyrite
Line 20 V18_A14_A_trav4_py_10um	V18_A14	20 kV	53.495	46.631			0.132		0.068	100.345	pyrite
Line 21 V18_A14_A_trav4_py_10um	V18_A14	20 kV	53.272	46.289		0.105	0.265			99.939	pyrite
Line 23 V18_A14_A_trav4_py_10um	V18_A14	20 kV	53.501	46.243		0.014	0.428			100.199	pyrite
Line 24 V18_A14_A_trav4_py_10um	V18_A14	20 kV	53.27	46.051		0.012	0.625			99.959	pyrite
Line 25 V18_A14_A_trav4_py_10um	V18_A14	20 kV	53.653	46.333			0.298			100.293	pyrite
V18_A13_D_S2	V18_A13	20 kV	34.573	29.336		34.904	0.061			98.876	Chalcopyrite
Line 2 V18_A13_D_trav1_py_5um	V18_A13	20 kV	53.547	46.188	0.012	0.036	0.61			100.407	pyrite
Line 3 V18_A13_D_trav1_py_5um	V18_A13	20 kV	53.587	45.757	0.05	0.049	0.978			100.424	pyrite
Line 4 V18_A13_D_trav1_py_5um	V18_A13	20 kV	53.563	44.296		0.017	2.504			100.424	pyrite
Line 5 V18_A13_D_trav1_py_5um	V18_A13	20 kV	53.345	44.646		0.032	2.049			100.111	pyrite
Line 6 V18_A13_D_trav1_py_5um	V18_A13	20 kV	53.327	43.98			2.951			100.265	pyrite
Line 7 V18_A13_D_trav1_py_5um	V18_A13	20 kV	53.613	44.466		0.017	2.308			100.404	pyrite
Line 8 V18_A13_D_trav1_py_5um	V18_A13	20 kV	53.462	45.365			1.473			100.308	pyrite
Line 9 V18_A13_D_trav1_py_5um	V18_A13	20 kV	53.436	46.694	0.037		0.076			100.3	pyrite
Line 10 V18_A13_D_trav1_py_5um	V18_A13	20 kV	53.97	46.617	0.045	0.035	0.083			100.763	pyrite
Line 11 V18_A13_D_trav1_py_5um	V18_A13	20 kV	53.42	46.595	0.073		0.074			100.17	pyrite
Line 12 V18_A13_D_trav1_py_5um	V18_A13	20 kV	53.555	46.305	0.087	0.026	0.22			100.193	pyrite
Line 13 V18_A13_D_trav1_py_5um	V18_A13	20 kV	53.845	46.504	0.151	0.035	0.101			100.644	pyrite
Line 14 V18_A13_D_trav1_py_5um	V18_A13	20 kV	53.304	45.902		0.025	0.813			100.046	pyrite
Line 15 V18_A13_D_trav1_py_5um	V18_A13	20 kV	53.448	45.899		0.033	0.682	0.021		100.083	pyrite
Line 1 V18_A13_D_trav2_py_5um	V18_A13	20 kV	53.41	45.487		0.019	0.791			99.736	pyrite
Line 2 V18_A13_D_trav2_py_5um	V18_A13	20 kV	53.325	43.424		0.036	3.252			100.04	pyrite
Line 3 V18_A13_D_trav2_py_5um	V18_A13	20 kV	52.375	45.58	0.021	0.887	0.771			99.634	pyrite
Line 5 V18_A13_D_trav2_py_5um	V18_A13	20 kV	53.486	44.809			1.994			100.301	pyrite
Line 6 V18_A13_D_trav2_py_5um	V18_A13	20 kV	53.533	43.516		0.039	3.18	0.02		100.288	pyrite
Line 7 V18_A13_D_trav2_py_5um	V18_A13	20 kV	53.311	44.19		0.032	2.443			99.982	pyrite
Line 8 V18_A13_D_trav2_py_5um	V18_A13	20 kV	53.334	44.459		0.023	2.141	0.021		99.99	pyrite
Line 9 V18_A13_D_trav2_py_5um	V18_A13	20 kV	53.362	46.157	0.047		0.252			99.834	pyrite
Line 10 V18_A13_D_trav2_py_5um	V18_A13	20 kV	53.423	46.294	0.047	0.031	0.074			99.869	pyrite
Line 11 V18_A13_D_trav2_py_5um	V18_A13	20 kV	53.256	46.353	0.02	0.016	0.07			99.726	pyrite
Line 12 V18_A13_D_trav2_py_5um	V18_A13	20 kV	53.565	46.129	0.343	0.018	0.12			100.179	pyrite
Line 14 V18_A13_D_trav2_py_5um	V18_A13	20 kV	53.297	45.946		0.018	0.651			99.937	pyrite
V18_A13_C_S3	V18_A13	20 kV	34.634	30.117		33.784	0.056			98.614	Chalcopyrite
Line 2 V18_A13_D_trav3_py_5um	V18_A13	20 kV	53.87	46.004	0.011	0.031	0.779			100.709	pyrite
Line 3 V18_A13_D_trav3_py_5um	V18_A13	20 kV	53.92	45.807		0.022	0.957			100.728	pyrite
Line 4 V18_A13_D_trav3_py_5um	V18_A13	20 kV	53.474	45.818		0.019	0.845			100.165	pyrite
Line 5 V18_A13_D_trav3_py_5um	V18_A13	20 kV	53.455	46.683	0.112	0.021	0.076			100.347	pyrite
Line 6 V18_A13_D_trav3_py_5um	V18_A13	20 kV	53.586	46.431	0.172	0.03	0.167			100.395	pyrite
Line 7 V18_A13_D_trav3_py_5um	V18_A13	20 kV	53.604	46.512	0.141	0.022	0.095			100.374	pyrite
Line 8 V18_A13_D_trav3_py_5um	V18_A13	20 kV	53.375	46.662	0.065	0.026	0.091			100.219	pyrite
Line 9 V18_A13_D_trav3_py_5um	V18_A13	20 kV	53.549	46.583	0.068	0.021	0.088			100.314	pyrite
Line 10 V18_A13_D_trav3_py_5um	V18_A13	20 kV	53.458	46.654	0.048	0.021	0.085			100.266	pyrite
Line 11 V18_A13_D_trav3_py_5um	V18_A13	20 kV	53.369	46.574	0.056	0.016	0.102			100.117	pyrite
Line 12 V18_A13_D_trav3_py_5um	V18_A13	20 kV	53.547	46.379	0.065		0.125			100.132	pyrite
Line 13 V18_A13_D_trav3_py_5um	V18_A13	20 kV	53.418	46.552	0.041	0.03	0.163			100.212	pyrite
Line 14 V18_A13_D_trav3_py_5um	V18_A13	20 kV	53.362	44.992	0.013	0.031	1.846			100.258	pyrite
Line 15 V18_A13_D_trav3_py_5um	V18_A13	20 kV	53.339	43.845		0.02	2.802			100.006	pyrite
Line 16 V18_A13_D_trav3_py_5um	V18_A13	20 kV	53.234	44.01		0.014	2.841			100.103	pyrite
Line 17 V18_A13_D_trav3_py_5um	V18_A13	20 kV	53.31	43.11	0.02	0.022	3.795	0.025		100.282	pyrite
Line 18 V18_A13_D_trav3_py_5um	V18_A13	20 kV	53.588	43.008	0.011	0.015	3.968			100.606	pyrite
Line 19 V18_A13_D_trav3_py_5um	V18_A13	20 kV	53.427	43.886	0.016	0.016	3.022			100.37	pyrite
Line 20 V18_A13_D_trav3_py_5um	V18_A13	20 kV	53.737	45.782			0.975			100.501	pyrite
Line 21 V18_A13_D_trav3_py_5um	V18_A13	20 kV	53.381	45.897		0.021	0.856			100.156	pyrite
Line 22 V18_A13_D_trav3_py_5um	V18_A13	20 kV	53.461	45.658			0.998			100.15	pyrite
Line 23 V18_A13_D_trav3_py_5um	V18_A13	20 kV	53.406	45.978		0.014	0.77			100.169	pyrite
Line 24 V18_A13_D_trav3_py_5um	V18_A13	20 kV	53.465	45.936		0.021	0.805			100.236	pyrite
Line 25 V18_A13_D_trav3_py_5um	V18_A13	20 kV	53.425	45.872	0.014		0.777			100.107	pyrite
Line 26 V18_A13_D_trav3_py_5um	V18_A13	20 kV	53.453	45.845		0.011	0.819		0.049	100.186	pyrite
Line 27 V18_A13_D_trav3_py_5um	V18_A13	20 kV	53.445	45.933		0.02	0.836			100.235	pyrite
Line 28 V18_A13_D_trav3_py_5um	V18_A13	20 kV	53.484	45.822	0.013		0.723	0.022		100.074	pyrite
Line 29 V18_A13_D_trav3_py_5um	V18_A13	20 kV	53.252	46.071		0.023	0.719			100.077	pyrite
Line 30 V18_A13_D_trav3_py_5um	V18_A13	20 kV	53.398	46.122			0.658			100.178	pyrite
Line 31 V18_A13_D_trav3_py_5um	V18_A13	20 kV	53.179	46.545	0.077	0.015	0.09			99.906	pyrite
Line 32 V18_A13_D_trav3_py_5um	V18_A13	20 kV	53.257	46.419	0.105	0.015	0.119			99.923	pyrite
Line 33 V18_A13_D_trav3_py_5um	V18_A13	20 kV	53.257	46.224	0.287	0.02	0.079			99.872	pyrite
Line 34 V18_A13_D_trav3_py_5um	V18_A13	20 kV	53.387	46.206	0.275		0.081		0.067	100.026	pyrite
Line 35 V18_A13_D_trav3_py_5um	V18_A13	20 kV	53.378	46.273	0.273	0.034	0.078	0.023		100.059	pyrite
Line 36 V18_A13_D_trav3_py_5um	V18_A13	20 kV	53.292	46.266	0.172	0.019	0.162			99.911	pyrite
Line 37 V18_A13_D_trav3_py_5um	V18_A13	20 kV	53.217	46.051			0.752			100.026	pyrite
Line 38 V18_A13_D_trav3_py_5um	V18_A13	20 kV	53.407	45.79	0.018		0.802			100.027	pyrite
Line 39 V18_A13_D_trav3_py_5um	V18_A13	20 kV	53.202	45.484		0.016	1.05			99.754	pyrite
Line 40 V18_A13_D_trav3_py_5um	V18_A13	20 kV	53.299	45.607			0.963			99.893	pyrite
Line 1 V18_A13_D_trav4_py-5um	V18_A13	20 kV	53.161	45.52		0.032	0.905			99.625	pyrite
Line 2 V18_A13_D_trav4_py-5um	V18_A13	20 kV	53.199	45.849		0.028	0.668			99.748	pyrite
Line 3 V18_A13_D_trav4_py-5um	V18_A13	20 kV	53.375	45.362		0.014	1.282		0.085	100.129	pyrite
Line 4 V18_A13_D_trav4_py-5um	V18_A13	20 kV	53.255	45.38		0.011	1.061			99.723	pyrite
Line 5 V18_A13_D_trav4_py-5um	V18_A13	20 kV	53.359	45.831		0.017	0.835			100.044	pyrite
Line 6 V18_A13_D_trav4_py-5um	V18_A13	20 kV	53.233	46.059		0.016	0.573			99.884	pyrite
Line 7 V18_A13_D_trav4_py-5um	V18_A13	20 kV	53.205	46.319	0.059	0.015	0.296			99.905	pyrite
Line 8 V18_A13_D_trav4_py-5um	V18_A13	20 kV	53.324	44.555		0.022	2.127			100.031	pyrite
Line 9 V18_A13_D_trav4_py-5um	V18_A13	20 kV	53.283	44.234			2.327			99.852	pyrite
Line 10 V18_A13_D_trav4_py-5um	V18_A13	20 kV	53.25	43.861		0.02	2.759			99.899	pyrite
Line 11 V18_A13_D_trav4_py-5um	V18_A13	20 kV	53.149	43.555	0.012	0.012	3.19			99.934	pyrite
Line 12 V18_A13_D_trav4_py-5um	V18_A13	20 kV	53.296	43.646	0.017	0.027	2.965			99.951	pyrite
Line 13 V18_A13_D_trav4_py-5um	V18_A13	20 kV	53.202	45.136			1.519			99.901	pyrite
Line 14 V18_A13_D_trav4_py-5um	V18_A13	20 kV	53.109	45.482		0.013	0.889			99.503	pyrite
Line 15 V18_A13_D_trav4_py-5um	V18_A13	20 kV	53.058	45.316		0.028	0.997			99.399	pyrite
Line 1 V18_A13_trav5_py_10um	V18_A13	20 kV	53.322	45.478		0.077	0.832			99.722	pyrite
Line 2 V18_A13_trav5_py_10um	V18_A13	20 kV	53.458	45.654		0.039	0.754			99.918	pyrite
Line 3 V18_A13_trav5_py_10um	V18_A13	20 kV	53.477	45.729		0.036	0.759			100.001	pyrite
Line 4 V18_A13_trav5_py_10um	V18_A13	20 kV	53.486	45.79		0.029	0.846			100.16	pyrite
Line 5 V18_A13_trav5_py_10um	V18_A13	20 kV	53.44	45.673		0.034	0.885			100.047	pyrite
Line 6 V18_A13_trav5_py_10um	V18_A13	20 kV	53.402	45.727			0.907			100.036	pyrite
Line 7 V18_A13_trav5_py_10um	V18_A13	20 kV	53.503	45.535	0.013	0.014	0.988			100.053	pyrite
Line 8 V18_A13_trav5_py_10um	V18_A13	20 kV	53.579	45.726		0.011	0.806			100.123	pyrite
Line 9 V18_A13_trav5_py_10um	V18_A13	20 kV	53.414	45.605		0.024	0.967	0.025		100.035	pyrite
Line 10 V18_A13_trav5_py_10um	V18_A13	20 kV	53.614	45.634		0.013	0.885			100.165	pyrite
Line 11 V18_A13_trav5_py_10um	V18_A13	20 kV	53.245	45.734			0.72			99.714	pyrite
Line 12 V18_A13_trav5_py_10um	V18_A13	20 kV	53.333	45.669		0.019	0.868			99.889	pyrite
Line 13 V18_A13_trav5_py_10um	V18_A13	20 kV	53.463	45.866		0.024	0.764			100.126	pyrite
Line 14 V18_A13_trav5_py_10um	V18_A13	20 kV	53.468	45.799		0.019	0.822			100.132	pyrite
Line 15 V18_A13_trav5_py_10um	V18_A13	20 kV	53.231	45.796			0.824			99.875	pyrite
Line 16 V18_A13_trav5_py_10um	V18_A13	20 kV	53.341	45.717			0.802			99.861	pyrite
Line 17 V18_A13_trav5_py_10um	V18_A13	20 kV	53.399	45.833	0.01	0.046	0.721			100.026	pyrite
Line 18 V18_A13_trav5_py_10um	V18_A13	20 kV	53.131	45.753		0.021	0.809			99.715	pyrite
Line 19 V18_A13_trav5_py_10um	V18_A13	20 kV	52.727	43.8	0.024	0.032	2.489			99.079	pyrite
Line 20 V18_A13_trav5_py_10um	V18_A13	20 kV	53.339	43.116			3.626			100.132	pyrite
Line 21 V18_A13_trav5_py_10um	V18_A13	20 kV	53.42	46.255	0.16	0.012	0.167			100.017	pyrite
Line 22 V18_A13_trav5_py_10um	V18_A13	20 kV	53.462	44.84		0.034	1.834			100.181	pyrite
Line 24 V18_A13_trav5_py_10um	V18_A13	20 kV	53.401	43.664	0.012	0.03	3.105			100.212	pyrite
Line 25 V18_A13_trav5_py_10um	V18_A13	20 kV	53.445	44.2		0.022	2.554			100.232	pyrite
Line 26 V18_A13_trav5_py_10um	V18_A13	20 kV	53.569	45.615	0.021	0.019	1.219			100.462	pyrite
Line 27 V18_A13_trav5_py_10um	V18_A13	20 kV	53.428	46.446	0.029	0.017	0.169			100.089	pyrite
Line 28 V18_A13_trav5_py_10um	V18_A13	20 kV	53.396	45.924			0.735			100.08	pyrite
Line 29 V18_A13_trav5_py_10um	V18_A13	20 kV	53.442	45.821		0.028	0.924	0.021		100.236	pyrite
Line 30 V18_A13_trav5_py_10um	V18_A13	20 kV	53.464	45.819	0.015		0.847			100.154	pyrite
Line 31 V18_A13_trav5_py_10um	V18_A13	20 kV	53.483	45.753		0.035	0.776			100.059	pyrite
Line 1 V18_A13_C_trav6_py_10um	V18_A13	20 kV	54.018	45.587			0.805			100.434	pyrite
Line 2 V18_A13_C_trav6_py_10um	V18_A13	20 kV	53.241	45.498			0.969			99.721	pyrite
Line 3 V18_A13_C_trav6_py_10um	V18_A13	20 kV	53.336	45.602		0.019	1.026			100.006	pyrite
Line 4 V18_A13_C_trav6_py_10um	V18_A13	20 kV	53.485	45.345		0.016	1.216			100.085	pyrite
Line 5 V18_A13_C_trav6_py_10um	V18_A13	20 kV	53.433	45.611		0.015	0.974			100.041	pyrite
Line 6 V18_A13_C_trav6_py_10um	V18_A13	20 kV	53.202	45.863	0.016		0.755			99.844	pyrite
Line 7 V18_A13_C_trav6_py_10um	V18_A13	20 kV	53.216	45.74		0.013	0.813			99.786	pyrite
Line 8 V18_A13_C_trav6_py_10um	V18_A13	20 kV	53.311	45.775	0.691	0.016	0.083			99.876	pyrite
Line 9 V18_A13_C_trav6_py_10um	V18_A13	20 kV	53.493	45.805	0.704	0.028	0.08			100.111	pyrite
Line 10 V18_A13_C_trav6_py_10um	V18_A13	20 kV	53.188	46.194	0.399	0.014	0.078			99.878	pyrite
Line 11 V18_A13_C_trav6_py_10um	V18_A13	20 kV	53.099	46.101	0.189		0.085			99.487	pyrite
Line 12 V18_A13_C_trav6_py_10um	V18_A13	20 kV	53.174	46.365	0.074	0.037	0.097			99.763	pyrite
Line 13 V18_A13_C_trav6_py_10um	V18_A13	20 kV	53.321	46.3	0.058	0.026	0.21			99.943	pyrite
Line 14 V18_A13_C_trav6_py_10um	V18_A13	20 kV	53.49	46.422	0.098	0.012	0.099			100.138	pyrite
Line 15 V18_A13_C_trav6_py_10um	V18_A13	20 kV	53.358	46.463	0.038	0.015	0.12		0.082	100.079	pyrite
Line 16 V18_A13_C_trav6_py_10um	V18_A13	20 kV	53.385	46.239	0.05	0.02	0.13			99.836	pyrite
Line 17 V18_A13_C_trav6_py_10um	V18_A13	20 kV	53.35	46.372	0.036	0.024	0.239			100.031	pyrite
Line 18 V18_A13_C_trav6_py_10um	V18_A13	20 kV	53.158	46.314	0.043	0.018	0.3			99.833	pyrite
Line 19 V18_A13_C_trav6_py_10um	V18_A13	20 kV	53.419	45.737		0.033	0.741			99.93	pyrite
Line 20 V18_A13_C_trav6_py_10um	V18_A13	20 kV	53.346	45.794		0.016	0.827			99.988	pyrite
Line 21 V18_A13_C_trav6_py_10um	V18_A13	20 kV	53.345	45.912		0.014	0.639		0.066	99.991	pyrite
Line 22 V18_A13_C_trav6_py_10um	V18_A13	20 kV	53.148	45.967			0.704			99.825	pyrite
Line 23 V18_A13_C_trav6_py_10um	V18_A13	20 kV	53.363	46.016		0.017	0.702			100.098	pyrite
Line 24 V18_A13_C_trav6_py_10um	V18_A13	20 kV	53.502	46.061		0.033	0.703	0.029		100.333	pyrite
Line 25 V18_A13_C_trav6_py_10um	V18_A13	20 kV	53.265	46.271	0.049		0.144			99.771	pyrite
Line 26 V18_A13_C_trav6_py_10um	V18_A13	20 kV	53.363	44.661		0.037	1.989		0.051	100.101	pyrite
Line 27 V18_A13_C_trav6_py_10um	V18_A13	20 kV	48.783	41.568		7.865	1.484	0.061		99.792	pyrite
Line 28 V18_A13_C_trav6_py_10um	V18_A13	20 kV	53.086	44.047		0.031	2.406			99.582	pyrite
Line 29 V18_A13_C_trav6_py_10um	V18_A13	20 kV	53.542	45.464	0.014	0.027	1.225	0.022		100.294	pyrite
Line 30 V18_A13_C_trav6_py_10um	V18_A13	20 kV	53.659	45.928	0.012	0.048	0.582			100.229	pyrite
Line 2 V18_A12_F_trav1_py_5um	V18_A12	20 kV	52.962	46.088	0.011		0.421			99.502	pyrite
Line 3 V18_A12_F_trav1_py_5um	V18_A12	20 kV	53.159	46.448	0.015	0.017	0.296			99.939	pyrite
Line 4 V18_A12_F_trav1_py_5um	V18_A12	20 kV	52.79	45.813			0.622			99.248	pyrite
Line 5 V18_A12_F_trav1_py_5um	V18_A12	20 kV	51.821	46.593		0.016	0.61			99.049	pyrite
Line 6 V18_A12_F_trav1_py_5um	V18_A12	20 kV	52.582	46.107		0.018	0.518	0.021		99.252	pyrite
Line 8 V18_A12_F_trav1_py_5um	V18_A12	20 kV	51.811	46.795			0.541			99.169	pyrite
Line 9 V18_A12_F_trav1_py_5um	V18_A12	20 kV	52.699	46.101		0.026	0.555			99.389	pyrite
Line 10 V18_A12_F_trav1_py_5um	V18_A12	20 kV	52.402	46.102		0.012	0.551	0.021		99.097	pyrite
Line 11 V18_A12_F_trav1_py_5um	V18_A12	20 kV	52.593	45.935	0.013		0.696			99.252	pyrite
Line 12 V18_A12_F_trav1_py_5um	V18_A12	20 kV	53.396	46.315	0.01	0.012	0.417			100.185	pyrite
Line 13 V18_A12_F_trav1_py_5um	V18_A12	20 kV	53.627	46.314		0.021	0.416			100.378	pyrite
Line 14 V18_A12_F_trav1_py_5um	V18_A12	20 kV	53.485	46.282	0.011		0.426			100.216	pyrite
Line 15 V18_A12_F_trav1_py_5um	V18_A12	20 kV	53.799	46.493			0.455			100.768	pyrite
Line 16 V18_A12_F_trav1_py_5um	V18_A12	20 kV	53.285	45.925	0.015	0.03	0.457			99.728	pyrite
Line 17 V18_A12_F_trav1_py_5um	V18_A12	20 kV	52.812	45.958		0.014	0.383			99.17	pyrite
Line 18 V18_A12_F_trav1_py_5um	V18_A12	20 kV	53.608	46.264			0.497			100.372	pyrite
Line 19 V18_A12_F_trav1_py_5um	V18_A12	20 kV	53.466	46.03			0.525			100.028	pyrite
Line 20 V18_A12_F_trav1_py_5um	V18_A12	20 kV	53.399	46.078			0.535			100.027	pyrite
Line 21 V18_A12_F_trav1_py_5um	V18_A12	20 kV	53.574	46.323	0.015	0.027	0.449			100.388	pyrite
Line 22 V18_A12_F_trav1_py_5um	V18_A12	20 kV	53.568	46.404			0.463			100.448	pyrite
Line 23 V18_A12_F_trav1_py_5um	V18_A12	20 kV	53.512	46.574		0.015	0.435			100.536	pyrite
Line 24 V18_A12_F_trav1_py_5um	V18_A12	20 kV	53.471	46.649	0.017		0.184			100.333	pyrite
Line 25 V18_A12_F_trav1_py_5um	V18_A12	20 kV	53.475	46.721	0.025		0.158			100.399	pyrite
Line 26 V18_A12_F_trav1_py_5um	V18_A12	20 kV	53.609	46.603		0.025	0.161			100.409	pyrite
Line 27 V18_A12_F_trav1_py_5um	V18_A12	20 kV	53.594	46.651		0.018	0.162			100.429	pyrite
V18_A03_A_S1	V18_A03	20 kV	35.214	30.765		33.285	0.077	0.03		99.371	Chalcopyrite
V18_A03_A_S2	V18_A03	20 kV	35.373	30.749		33.352	0.076			99.572	Chalcopyrite
V18_A03_A_S3	V18_A03	20 kV	34.466	30.792		33.718	0.091	0.036		99.103	Chalcopyrite
V18_A03_A_S4	V18_A03	20 kV	34.223	30.771		33.835	0.085			98.942	Chalcopyrite
V18_A03_A_S5	V18_A03	20 kV	34.912	30.798		33.879	0.091	0.037		99.717	Chalcopyrite
Line 2 V18_A03_A_trav1_py_8um	V18_A03	20 kV	52.83	46.089			0.445			99.385	pyrite
Line 3 V18_A03_A_trav1_py_8um	V18_A03	20 kV	52.996	46.096	0.024	0.026	0.521			99.663	pyrite
Line 4 V18_A03_A_trav1_py_8um	V18_A03	20 kV	52.761	46.078	0.013	0.028	0.483			99.363	pyrite
Line 5 V18_A03_A_trav1_py_8um	V18_A03	20 kV	52.625	46.1		0.025	0.45			99.211	pyrite
Line 7 V18_A03_A_trav1_py_8um	V18_A03	20 kV	53.094	44.592		0.027	2.043			99.774	pyrite
Line 8 V18_A03_A_trav1_py_8um	V18_A03	20 kV	53.471	45.306		0.02	1.346			100.146	pyrite
Line 9 V18_A03_A_trav1_py_8um	V18_A03	20 kV	53.632	45.693	0.015	0.017	0.928		0.047	100.345	pyrite
Line 12 V18_A03_A_trav1_py_8um	V18_A03	20 kV	53.547	46.493	0.01		0.071			100.141	pyrite
Line 13 V18_A03_A_trav1_py_8um	V18_A03	20 kV	53.607	45.752		0.021	0.917		0.051	100.348	pyrite
Line 14 V18_A03_A_trav1_py_8um	V18_A03	20 kV	53.55	45.528		0.031	1.12			100.235	pyrite
Line 15 V18_A03_A_trav1_py_8um	V18_A03	20 kV	53.534	44.809		0.076	1.807			100.24	pyrite
Line 2 V18_A03_A_trav2_py_4um	V18_A03	20 kV	53.915	44.692		0.093	1.927			100.627	pyrite
Line 3 V18_A03_A_trav2_py_4um	V18_A03	20 kV	53.558	45.333		0.086	1.251			100.228	pyrite
Line 4 V18_A03_A_trav2_py_4um	V18_A03	20 kV	53.557	45.723		0.107	0.878			100.275	pyrite
Line 5 V18_A03_A_trav2_py_4um	V18_A03	20 kV	53.452	46.066		0.132	0.398			100.083	pyrite
Line 7 V18_A03_A_trav2_py_4um	V18_A03	20 kV	34.288	30.767		33.734	0.103			98.894	Chalcopyrite
Line 8 V18_A03_A_trav2_py_4um	V18_A03	20 kV	34.596	30.581		33.779	0.07			99.043	Chalcopyrite
V18_A03_A_S6	V18_A03	20 kV	34.787	30.97		33.456	0.069			99.296	Chalcopyrite
V18_A03_A_S7	V18_A03	20 kV	34.521	30.821		33.807	0.059			99.228	Chalcopyrite
V18_A03_A_S8	V18_A03	20 kV	34.439	30.49	0.014	34.418	0.042			99.403	Chalcopyrite
V18_A03_A_S9	V18_A03	20 kV	52.94	44.18		0.291	2.233			99.651	pyrite
V18_A03_A_S10	V18_A03	20 kV	52.229	43.946		0.558	2.286			99.054	pyrite
V18_A03_A_S12	V18_A03	20 kV	53.815	46.147	0.026		0.145	0.025		100.158	pyrite
V18_A03_A_S13	V18_A03	20 kV	53.611	45.997		0.023	0.184			99.825	pyrite
Line 2 V18_A03_B_trav4_py_5um	V18_A03	20 kV	53.648	46.259			0.064			99.974	pyrite
V18_A03_B_S15	V18_A03	20 kV	35.014	30.225		33.743	0.049			99.036	Chalcopyrite
V18_A03_E_S16	V18_A03	20 kV	34.511	30.468	0.01	34.03	0.04			99.066	Chalcopyrite
Line 1 V18_A03_E_trav5_py_8um	V18_A03	20 kV	52.606	46.264	0.08	0.014	0.609			99.573	pyrite
Line 11 V18_A03_trav6_py_8um	V18_A03	20 kV	52.523	46.775		0.03	0.235			99.569	pyrite
V18_A03_C_S19	V18_A03	20 kV	34.351	29.869		34.249	0.061	0.037		98.567	Chalcopyrite
Line 1 V18_A03_D_trav7_py_8um	V18_A03	20 kV	53.064	45.857	0.011	0.013	0.819			99.764	pyrite
Line 2 V18_A03_D_trav7_py_8um	V18_A03	20 kV	52.708	46.145	0.032		0.606			99.493	pyrite
Line 3 V18_A03_D_trav7_py_8um	V18_A03	20 kV	53.341	45.846			0.904			100.097	pyrite
Line 4 V18_A03_D_trav7_py_8um	V18_A03	20 kV	53.352	46.444	0.098		0.346			100.245	pyrite
Line 5 V18_A03_D_trav7_py_8um	V18_A03	20 kV	53.062	46.544	0.045		0.093			99.767	pyrite
Line 6 V18_A03_D_trav7_py_8um	V18_A03	20 kV	53.058	46.133	0.067		0.495	0.029		99.792	pyrite
Line 7 V18_A03_D_trav7_py_8um	V18_A03	20 kV	53.234	43.944	0.014	0.021	2.999	0.02		100.232	pyrite
Line 9 V18_A03_D_trav7_py_8um	V18_A03	20 kV	53.211	43.564	0.011	0.058	3.223			100.073	pyrite
Line 10 V18_A03_D_trav7_py_8um	V18_A03	20 kV	52.932	43.461			3.431			99.838	pyrite
Line 11 V18_A03_D_trav7_py_8um	V18_A03	20 kV	52.929	43.646			3.099	0.026		99.706	pyrite
Line 12 V18_A03_D_trav7_py_8um	V18_A03	20 kV	53.184	43.93			2.941			100.056	pyrite
Line 13 V18_A03_D_trav7_py_8um	V18_A03	20 kV	52.789	45.282			1.263			99.342	pyrite
Line 14 V18_A03_D_trav7_py_8um	V18_A03	20 kV	52.835	46.015			0.481			99.354	pyrite
Line 15 V18_A03_D_trav7_py_8um	V18_A03	20 kV	53.165	46.26		0.017	0.38			99.826	pyrite
Line 16 V18_A03_D_trav7_py_8um	V18_A03	20 kV	52.965	43.138			3.686			99.813	pyrite
Line 17 V18_A03_D_trav7_py_8um	V18_A03	20 kV	53.138	42.749			4.047			99.937	pyrite
Line 18 V18_A03_D_trav7_py_8um	V18_A03	20 kV	53.025	42.403			4.402			99.83	pyrite
Line 19 V18_A03_D_trav7_py_8um	V18_A03	20 kV	52.95	42.701			4.124			99.79	pyrite
Line 20 V18_A03_D_trav7_py_8um	V18_A03	20 kV	52.906	45.895			0.843	0.021		99.673	pyrite
Line 21 V18_A03_D_trav7_py_8um	V18_A03	20 kV	52.747	45.75			0.873			99.374	pyrite
Line 22 V18_A03_D_trav7_py_8um	V18_A03	20 kV	53.24	45.799		0.011	0.877	0.02		99.975	pyrite
Line 23 V18_A03_D_trav7_py_8um	V18_A03	20 kV	53.045	45.677		0.018	1.066	0.022		99.833	pyrite
Line 24 V18_A03_D_trav7_py_8um	V18_A03	20 kV	52.965	45.738			0.924			99.668	pyrite
Line 25 V18_A03_D_trav7_py_8um	V18_A03	20 kV	52.992	45.531	0.012	0.019	0.992			99.548	pyrite
Line 26 V18_A03_D_trav7_py_8um	V18_A03	20 kV	52.876	45.443		0.011	1.017	0.024		99.372	pyrite
Line 16 V18_A05_K_trav2_py_8um	V18_A05	20 kV	52.42	45.574		0.023	1.155			99.196	pyrite
Line 17 V18_A05_K_trav2_py_8um	V18_A05	20 kV	53.243	45.81			1.091			100.151	pyrite
Line 18 V18_A05_K_trav2_py_8um	V18_A05	20 kV	53.222	45.827			0.997			100.1	pyrite
Line 19 V18_A05_K_trav2_py_8um	V18_A05	20 kV	53.358	46.286		0.035	0.513			100.24	pyrite
Line 20 V18_A05_K_trav2_py_8um	V18_A05	20 kV	53.343	46.231		0.014	0.561			100.152	pyrite
Line 21 V18_A05_K_trav2_py_8um	V18_A05	20 kV	53.315	46.078			0.724			100.131	pyrite
Line 22 V18_A05_K_trav2_py_8um	V18_A05	20 kV	53.074	46.177	0.021		0.613			99.885	pyrite
Line 23 V18_A05_K_trav2_py_8um	V18_A05	20 kV	53.431	46.316			0.701			100.459	pyrite
Line 24 V18_A05_K_trav2_py_8um	V18_A05	20 kV	53.476	45.935	0.031		0.925			100.367	pyrite
Line 25 V18_A05_K_trav2_py_8um	V18_A05	20 kV	53.337	45.967		0.011	0.868			100.192	pyrite
Line 26 V18_A05_K_trav2_py_8um	V18_A05	20 kV	53.116	46.179			0.829			100.139	pyrite
Line 27 V18_A05_K_trav2_py_8um	V18_A05	20 kV	53.199	46.211	0.02	0.016	0.721			100.167	pyrite
Line 28 V18_A05_K_trav2_py_8um	V18_A05	20 kV	53.299	46.231		0.018	0.68			100.242	pyrite
Line 29 V18_A05_K_trav2_py_8um	V18_A05	20 kV	53.38	45.963			0.686			100.048	pyrite
Line 30 V18_A05_K_trav2_py_8um	V18_A05	20 kV	53.316	46.127		0.029	0.685			100.174	pyrite
Line 31 V18_A05_K_trav2_py_8um	V18_A05	20 kV	53.387	46.138	0.015		0.697			100.255	pyrite
Line 2 V18_A05_M_trav3_py_5um	V18_A05	20 kV	54.313	44.829	0.013		1.592			100.747	pyrite
Line 3 V18_A05_M_trav3_py_5um	V18_A05	20 kV	53.48	45.002	0.012	0.021	1.471			99.986	pyrite
Line 4 V18_A05_M_trav3_py_5um	V18_A05	20 kV	53.352	44.697		0.016	1.691			99.79	pyrite
Line 5 V18_A05_M_trav3_py_5um	V18_A05	20 kV	53.507	44.895		0.025	1.668			100.105	pyrite
Line 6 V18_A05_M_trav3_py_5um	V18_A05	20 kV	53.549	44.893		0.014	1.812			100.278	pyrite
Line 7 V18_A05_M_trav3_py_5um	V18_A05	20 kV	53.463	44.995			1.665			100.161	pyrite
Line 8 V18_A05_M_trav3_py_5um	V18_A05	20 kV	53.623	44.922	0.02	0.03	1.741			100.338	pyrite
Line 9 V18_A05_M_trav3_py_5um	V18_A05	20 kV	53.289	45.677	0.013	0.022	0.962			99.964	pyrite
Line 10 V18_A05_M_trav3_py_5um	V18_A05	20 kV	53.334	45.752	0.011		0.984			100.09	pyrite
Line 4 V18_A05_F_trav4_py_8um	V18_A05	20 kV	53.097	45.796	0.02	0.066	0.757			99.736	pyrite
Line 7 V18_A05_F_trav4_py_8um	V18_A05	20 kV	53.638	45.419		0.011	1.295			100.363	pyrite
Line 8 V18_A05_F_trav4_py_8um	V18_A05	20 kV	53.657	45.599			1.248			100.519	pyrite
Line 9 V18_A05_F_trav4_py_8um	V18_A05	20 kV	53.754	45.371		0.022	1.288	0.024		100.465	pyrite
Line 10 V18_A05_F_trav4_py_8um	V18_A05	20 kV	53.487	45.111			1.489			100.106	pyrite
Line 11 V18_A05_F_trav4_py_8um	V18_A05	20 kV	53.9	45.761		0.014	0.892			100.575	pyrite
Line 12 V18_A05_F_trav4_py_8um	V18_A05	20 kV	53.808	45.839			0.704			100.371	pyrite
Line 13 V18_A05_F_trav4_py_8um	V18_A05	20 kV	53.48	45.808			0.714			100.022	pyrite
Line 14 V18_A05_F_trav4_py_8um	V18_A05	20 kV	53.744	45.532			0.814			100.093	pyrite
V18_A05_F_S2	V18_A05	20 kV	36.519	30.668		33.12	0.067			100.381	Chalcopyrite
V18_A05_F_S3	V18_A05	20 kV	36.53	30.677		33.501	0.093			100.801	Chalcopyrite
V18_A05_I_S5	V18_A05	20 kV	53.35	46.421		0.011	0.456			100.256	pyrite
Line 1 V18_A05_I_trav5_py_5um	V18_A05	20 kV	53.54	46.264			0.518			100.324	pyrite
Line 2 V18_A05_I_trav5_py_5um	V18_A05	20 kV	53.535	46.367		0.016	0.568			100.486	pyrite
Line 3 V18_A05_I_trav5_py_5um	V18_A05	20 kV	53.423	46.153			0.629			100.214	pyrite
Line 4 V18_A05_I_trav5_py_5um	V18_A05	20 kV	53.447	46.263			0.748			100.458	pyrite
Line 5 V18_A05_I_trav5_py_5um	V18_A05	20 kV	53.408	45.752			1.041			100.206	pyrite
Line 6 V18_A05_I_trav5_py_5um	V18_A05	20 kV	53.211	45.609			1.17			100.012	pyrite
Line 7 V18_A05_I_trav5_py_5um	V18_A05	20 kV	53.563	45.462			1.294			100.324	pyrite
Line 10 V18_A05_I_trav5_py_5um	V18_A05	20 kV	52.656	45.603			0.776			99.05	pyrite
Line 12 V18_A05_I_trav5_py_5um	V18_A05	20 kV	52.992	45.724	0.017		0.649			99.39	pyrite
V18_A08_G_S1	V18_A08	20 kV	34.634	30.658		33.724	0.054			99.07	Chalcopyrite
V18_A08_G_S2	V18_A08	20 kV	34.49	30.561		33.834	0.054			98.942	Chalcopyrite
V18_A08_G_S3	V18_A08	20 kV	34.229	31.26		33.485	0.072			99.047	Chalcopyrite
Line 1 V18_A08_G_trav1_py_8um	V18_A08	20 kV	53.614	46.611		0.019	0.099			100.345	pyrite
Line 2 V18_A08_G_trav1_py_8um	V18_A08	20 kV	53.616	46.577			0.086			100.286	pyrite
Line 3 V18_A08_G_trav1_py_8um	V18_A08	20 kV	53.479	46.539			0.071			100.091	pyrite
Line 4 V18_A08_G_trav1_py_8um	V18_A08	20 kV	53.283	46.582			0.066			99.983	pyrite
Line 5 V18_A08_G_trav1_py_8um	V18_A08	20 kV	53.549	46.638			0.089			100.299	pyrite
Line 7 V18_A08_G_trav1_py_8um	V18_A08	20 kV	52.534	45.977	0.011	0.013	0.619			99.154	pyrite
Line 9 V18_A08_G_trav1_py_8um	V18_A08	20 kV	52.334	45.984	0.018		0.682			99.079	pyrite
Line 10 V18_A08_G_trav1_py_8um	V18_A08	20 kV	52.594	46.06	0.018		0.579			99.251	pyrite
Line 12 V18_A08_G_trav1_py_8um	V18_A08	20 kV	52.384	45.915		0.022	0.903		0.045	99.269	pyrite
Line 13 V18_A08_G_trav1_py_8um	V18_A08	20 kV	52.415	46.014			0.626	0.02		99.098	pyrite
Line 7 V18_A08_C_trav2_py_5um	V18_A08	20 kV	52.691	45.756	0.011	0.015	0.981	0.025		99.479	pyrite
Line 15 V18_A08_C_trav2_py_5um	V18_A08	20 kV	53.113	46.456			0.083			99.652	pyrite
Line 16 V18_A08_C_trav2_py_5um	V18_A08	20 kV	53.279	46.32	0.02		0.268			99.914	pyrite
Line 18 V18_A08_C_trav2_py_5um	V18_A08	20 kV	52.874	45.51		0.031	0.991			99.425	pyrite
Line 21 V18_A08_C_trav2_py_5um	V18_A08	20 kV	52.748	45.973			0.646			99.414	pyrite
Line 23 V18_A08_C_trav2_py_5um	V18_A08	20 kV	53.337	45.388	0.016	0.023	0.838			99.618	pyrite
Line 2 V18_A08_C_trav3_py_5um	V18_A08	20 kV	53.141	45.258			1.373			99.796	pyrite
Line 3 V18_A08_C_trav3_py_5um	V18_A08	20 kV	53.61	45.717		0.014	0.938			100.279	pyrite
Line 4 V18_A08_C_trav3_py_5um	V18_A08	20 kV	53.286	45.725			0.926			99.966	pyrite
Line 5 V18_A08_C_trav3_py_5um	V18_A08	20 kV	53.346	45.965		0.011	0.722			100.068	pyrite
Line 6 V18_A08_C_trav3_py_5um	V18_A08	20 kV	53.555	45.893		0.011	0.764			100.228	pyrite
Line 7 V18_A08_C_trav3_py_5um	V18_A08	20 kV	53.379	45.849			0.938			100.18	pyrite
Line 8 V18_A08_C_trav3_py_5um	V18_A08	20 kV	53.667	46.532			0.104	0.036		100.343	pyrite
Line 9 V18_A08_C_trav3_py_5um	V18_A08	20 kV	53.567	46.537			0.071			100.175	pyrite
Line 10 V18_A08_C_trav3_py_5um	V18_A08	20 kV	53.411	46.643			0.075		0.066	100.195	pyrite
Line 11 V18_A08_C_trav3_py_5um	V18_A08	20 kV	53.556	46.59			0.088			100.25	pyrite
Line 12 V18_A08_C_trav3_py_5um	V18_A08	20 kV	53.423	45.89			1.012	0.032		100.357	pyrite
Line 13 V18_A08_C_trav3_py_5um	V18_A08	20 kV	53.565	45.715			0.942			100.235	pyrite
Line 14 V18_A08_C_trav3_py_5um	V18_A08	20 kV	53.268	45.797			0.934			100.014	pyrite
Line 15 V18_A08_C_trav3_py_5um	V18_A08	20 kV	53.548	45.832			0.839			100.219	pyrite
Line 16 V18_A08_C_trav3_py_5um	V18_A08	20 kV	53.603	46.001			0.804			100.413	pyrite
Line 17 V18_A08_C_trav3_py_5um	V18_A08	20 kV	53.574	45.891			0.897			100.365	pyrite
Line 18 V18_A08_C_trav3_py_5um	V18_A08	20 kV	53.351	46.006			0.911			100.268	pyrite
Line 19 V18_A08_C_trav3_py_5um	V18_A08	20 kV	53.584	45.959	0.016		0.699			100.264	pyrite
Line 20 V18_A08_C_trav3_py_5um	V18_A08	20 kV	53.324	46.079		0.015	0.7			100.124	pyrite
Line 21 V18_A08_C_trav3_py_5um	V18_A08	20 kV	51.681	46.565			0.818			99.094	pyrite
Line 23 V18_A08_C_trav3_py_5um	V18_A08	20 kV	52.542	45.651			0.957			99.16	pyrite
Line 14 V18_A08_A_trav4_py_5um	V18_A08	20 kV	53.003	44.148	0.025	0.029	2.152			99.361	pyrite
