# Supplementary material for: Mobilization of isotopically heavy sulfur during serpentinite subduction
Source: Sci Adv. 2024 Aug 7;10(32):eadn0641. doi: 10.1126/sciadv.adn0641 (PMC11305377; doi:10.1126/sciadv.adn0641)
Supplement: Supplementary file 2 — Data S1 to S3 [file sciadv.adn0641_data_s1_to_s3.zip › adn0641_data_s2.xlsx]

## Sheet: Compile
Analysis	Date	Cycles	Clock	Time after	Stage Position X	Stage Position Y	Primary	32S− (cps)	1SE	34S− (cps)	1SE	34S/32S	1SE	DT-FA-X	DT-FA-Y	Entrance	Sample Chamber	Secondary Ion Yields
			time	start (h)	(µm)	(µm)	current (nA)	L'2	(%)	FC2	(%)	FC2/L'2	(‰)	(bits)	(bits)	slit (bits)	Pressure (mbar)	(cps/nA)
Balmat@1	2021-04-29	20	2021-04-29 10:33:00	0	1393	-2711	2.02042	2397670000	0.0362673	107958700	0.0366796	0.0450265	0.0137413	-11	14	1	1.9e-08	1.18672e+09
Balmat@2	2021-04-29	20	2021-04-29 10:38:00	0.0833333	1433	-2711	1.99875	2324766000	0.0594826	104679400	0.0599724	0.0450279	0.0112201	-11	17	2	1.9e-08	1.16311e+09
Balmat@3	2021-04-29	20	2021-04-29 10:43:00	0.166667	1473	-2711	1.92811	2333370000	0.0509732	105066000	0.0512471	0.0450276	0.0148435	-9	17	2	1.9e-08	1.21019e+09
Balmat@4	2021-04-29	20	2021-04-29 10:48:00	0.25	1513	-2711	1.93124	2357165000	0.0769962	106132200	0.076891	0.0450254	0.0111427	-12	16	2	1.9e-08	1.22055e+09
V18-A03-gr1@1	2021-04-29	20	2021-04-29 11:16:00	0.716667	2448	3235	1.95142	2297970000	0.164943	102385600	0.165994	0.0445548	0.0134207	-15	-12	10	1.1e-08	1.17759e+09
V18-A03-gr1@2	2021-04-29	20	2021-04-29 11:25:00	0.866667	2406	3208	1.75068	2007645000	0.244065	89486350	0.244108	0.0445728	0.0121371	-13	-14	6	1e-08	1.14678e+09
V18-A03-gr1@3	2021-04-29	20	2021-04-29 11:33:00	1	2435	3161	1.51904	1767228000	0.195752	78619320	0.196068	0.0444878	0.012953	-15	-13	7	1e-08	1.16339e+09
V18-A03-gr1@4	2021-04-29	20	2021-04-29 11:40:00	1.11667	2406	3126	1.4279	1733905000	0.166669	77283650	0.166546	0.044572	0.0158431	-11	-13	4	9.9e-09	1.21431e+09
V18-A03-gr3@1	2021-04-29	20	2021-04-29 11:48:00	1.25	2100	2984	1.3445	1800275000	0.198464	80297120	0.198745	0.0446027	0.0159	-14	-13	10	9.8e-09	1.33899e+09
V18-A03-gr3@2	2021-04-29	20	2021-04-29 11:58:00	1.41667	2041	2937	1.59289	2019492000	0.047124	90069470	0.0476841	0.0446001	0.0139641	-15	-13	8	9.7e-09	1.26782e+09
V18-A03-gr3@3	2021-04-29	20	2021-04-29 12:06:00	1.55	2059	2796	1.52373	1798250000	0.25259	80152220	0.252744	0.0445723	0.0141584	-17	-13	2	9.5e-09	1.18016e+09
Balmat@5	2021-04-29	20	2021-04-29 12:21:00	1.8	1575	-2691	1.35639	1842523000	0.0416193	82960470	0.0413767	0.0450255	0.0126109	-9	20	1	1.6e-08	1.3584e+09
Balmat@6	2021-04-29	20	2021-04-29 12:26:00	1.88333	1618	-2675	1.40122	1868763000	0.0516498	84143760	0.0519642	0.0450265	0.0128222	-9	18	2	1.7e-08	1.33367e+09
V18-A03-gr3@4	2021-04-29	20	2021-04-29 12:44:00	2.18333	2084	2755	1.31008	1824040000	0.268376	81316190	0.267822	0.0445803	0.0127357	-19	-10	4	1.2e-08	1.39231e+09
V18-A03-gr2@1	2021-04-29	20	2021-04-29 12:52:00	2.31667	1762	-2146	1.26588	1649016000	0.113223	73456580	0.112918	0.0445457	0.0144306	-11	-2	10	1.2e-08	1.30266e+09
V18-A03-gr2@2	2021-04-29	20	2021-04-29 12:59:00	2.43333	1824	-2229	1.37008	1703595000	0.0449254	75936980	0.044993	0.0445745	0.0138533	-8	0	4	1.2e-08	1.24342e+09
V18-A03-gr2@3	2021-04-29	20	2021-04-29 13:05:00	2.53333	1764	-2281	1.33269	1701441000	0.17311	75922560	0.173464	0.0446225	0.0131834	-10	0	17	1.2e-08	1.2767e+09
V18-A03-gr2@4	2021-04-29	20	2021-04-29 13:11:00	2.63333	1776	-2320	1.35631	1711823000	0.124013	76252700	0.123345	0.0445447	0.0178487	-10	-1	20	1.2e-08	1.26211e+09
V18-A03-gr2@5	2021-04-29	20	2021-04-29 13:17:00	2.73333	1725	-2210	1.36711	1681566000	0.181758	74998600	0.18271	0.0446004	0.0154296	-10	-4	24	1.2e-08	1.23001e+09
V18-A03-gr5@1	2021-04-29	20	2021-04-29 13:23:00	2.83333	1661	-1047	1.40716	1840612000	0.230918	82071240	0.230608	0.0445891	0.0126768	-14	-6	5	1.2e-08	1.30803e+09
V18-A03-gr5@2	2021-04-29	20	2021-04-29 13:30:00	2.95	1780	-986	1.50339	1891296000	0.117495	84287730	0.116859	0.0445661	0.0148127	-13	-7	9	1.2e-08	1.25802e+09
Balmat@7	2021-04-29	20	2021-04-29 13:45:00	3.2	1711	-2622	1.51442	1840577000	0.0800835	82872210	0.0801992	0.0450251	0.0142809	-6	17	3	1.6e-08	1.21537e+09
Balmat@8	2021-04-29	20	2021-04-29 13:50:00	3.28333	1751	-2622	1.41663	1934081000	0.165144	87079590	0.165182	0.0450238	0.0144655	-6	17	2	1.7e-08	1.36527e+09
Balmat@9	2021-04-29	20	2021-04-29 13:55:00	3.36667	1791	-2622	1.50848	1966624000	0.0368404	88551440	0.0371638	0.0450271	0.0138382	-4	16	1	1.7e-08	1.30372e+09
V18-A08-gr1@1	2021-04-29	20	2021-04-29 14:14:00	3.68333	4600	3015	1.35655	1732120000	0.0478	77322710	0.0473469	0.0446405	0.0130628	34	-9	-17	1e-08	1.27686e+09
V18-A08-gr1@2	2021-04-29	20	2021-04-29 14:21:00	3.8	4571	2903	1.24796	1737893000	0.125813	77080390	0.125288	0.0443528	0.0139472	35	-7	-12	9.9e-09	1.39258e+09
V18-A08-gr1@3	2021-04-29	20	2021-04-29 14:27:00	3.9	4618	2755	1.33152	1850691000	0.0451265	82593790	0.0449052	0.0446286	0.0126366	33	-9	-8	9.6e-09	1.38991e+09
V18-A08-gr1@4	2021-04-29	20	2021-04-29 14:33:00	4	4472	2733	1.49345	2005475000	0.143663	88981200	0.143123	0.0443692	0.0121706	33	-9	-8	9.5e-09	1.34284e+09
V18-A08-gr1@5	2021-04-29	20	2021-04-29 14:39:00	4.1	4457	2674	1.5084	1954030000	0.0683654	87073400	0.0691269	0.0445609	0.0145722	33	-7	-9	9.5e-09	1.29543e+09
V18-A08-gr1@6	2021-04-29	20	2021-04-29 14:46:00	4.21667	4432	2596	1.46427	1965404000	0.0890524	87767360	0.0895777	0.0446561	0.0149602	32	-8	-11	9.3e-09	1.34224e+09
V18-A08-gr2@1	2021-04-29	20	2021-04-29 14:56:00	4.38333	-3644	-950	1.31211	1698987000	0.190567	75919900	0.190962	0.0446854	0.015338	58	-3	-26	9.2e-09	1.29485e+09
V18-A08-gr2@2	2021-04-29	20	2021-04-29 15:02:00	4.48333	-3651	-997	1.33034	1715175000	0.208016	76646280	0.207363	0.0446872	0.014992	58	1	-24	9.2e-09	1.28927e+09
Balmat@10	2021-04-29	20	2021-04-29 15:16:00	4.71667	3321	-3698	1.37845	1676669000	0.22214	75478690	0.22202	0.0450171	0.0138654	37	19	1	1.5e-08	1.21634e+09
Balmat@11	2021-04-29	20	2021-04-29 15:21:00	4.8	3361	-3698	1.25563	1674701000	0.203107	75392730	0.2035	0.0450186	0.0132324	38	19	1	1.6e-08	1.33375e+09
Balmat@12	2021-04-30	20	2021-04-30 08:26:00	21.8833	3000	-3774	1.76883	2218579000	0.105661	99877270	0.105894	0.0450186	0.0114879	36	22	1	1.3e-08	1.25426e+09
Balmat@13	2021-04-30	20	2021-04-30 08:31:00	21.9667	3040	-3774	1.84299	2159809000	0.0798257	97236160	0.0797478	0.0450207	0.0125106	36	21	1	1.4e-08	1.1719e+09
Balmat@14	2021-04-30	20	2021-04-30 08:36:00	22.05	3080	-3774	1.81905	2243779000	0.0813854	101015200	0.081821	0.0450202	0.0122983	36	21	1	1.4e-08	1.23349e+09
Balmat@15	2021-04-30	20	2021-04-30 08:40:00	22.1167	3212	-3789	1.88289	2271894000	0.173202	102283400	0.173697	0.0450212	0.0113513	36	21	1	1.4e-08	1.2066e+09
Balmat@16	2021-04-30	20	2021-04-30 08:51:00	22.3	3119	-3669	1.96034	2380597000	0.0418106	107181000	0.0417297	0.0450228	0.0119659	8	22	1	1.4e-08	1.21438e+09
V18-A08-gr3@1	2021-04-30	20	2021-04-30 09:07:00	22.5667	248	-2742	2.14293	2566648000	0.0622163	113942300	0.0626184	0.0443934	0.0107492	3	5	5	9.5e-09	1.19773e+09
V18-A08-gr3@2	2021-04-30	20	2021-04-30 09:14:00	22.6833	162	-2781	2.22296	2457885000	0.0523386	109063800	0.0527683	0.0443727	0.0109878	3	5	4	9.2e-09	1.10568e+09
V18-A08-gr3@3	2021-04-30	20	2021-04-30 09:21:00	22.8	120	-2811	2.06916	2382115000	0.0858251	106352300	0.0866791	0.0446462	0.0161107	3	5	2	8.9e-09	1.15125e+09
V18-A08-gr3@4	2021-04-30	20	2021-04-30 09:29:00	22.9333	148	-2830	2.03607	2162628000	0.164337	96516810	0.166087	0.0446294	0.0204434	3	4	2	8.7e-09	1.06216e+09
V18-A08-gr3@5	2021-04-30	20	2021-04-30 09:35:00	23.0333	98	-2723	1.84534	2217868000	0.16239	98556750	0.16244	0.0444376	0.0115617	3	4	-3	8.6e-09	1.20188e+09
V18-A03-gr4@1	2021-04-30	20	2021-04-30 09:52:00	23.3167	1981	-989	1.7772	2029044000	0.0539878	90465200	0.0551178	0.0445851	0.0202577	8	-6	7	8.5e-09	1.14171e+09
V18-A03-gr4@2	2021-04-30	20	2021-04-30 09:58:00	23.4167	2088	-1106	1.6859	2066928000	0.136569	92126680	0.13583	0.0445718	0.0166222	8	-6	6	8.3e-09	1.22601e+09
V18-A03-gr4@3	2021-04-30	20	2021-04-30 10:03:00	23.5	2163	-1017	1.83228	2350077000	0.0432558	104778500	0.0435945	0.0445851	0.0138992	8	-6	9	8.2e-09	1.2826e+09
Balmat@17	2021-04-30	20	2021-04-30 10:17:00	23.7333	3005	-3846	1.90597	2268521000	0.153489	102132800	0.153514	0.0450217	0.0137202	-7	23	3	1.3e-08	1.19022e+09
Balmat@18	2021-04-30	20	2021-04-30 10:22:00	23.8167	3045	-3846	1.89815	2345948000	0.0603105	105619900	0.0605156	0.0450223	0.0111697	-7	23	3	1.3e-08	1.23592e+09
V18-A13-gr1@1	2021-04-30	20	2021-04-30 10:38:00	24.0833	3683	-1729	2.02261	2363353000	0.204193	104690600	0.205583	0.0442975	0.0174095	-17	11	9	8.9e-09	1.16847e+09
V18-A13-gr1@2	2021-04-30	20	2021-04-30 10:46:00	24.2167	3285	-1690	1.84886	2283294000	0.157659	101162300	0.157341	0.0443054	0.0120657	-19	10	10	8.5e-09	1.23497e+09
V18-A13-gr1@3	2021-04-30	20	2021-04-30 10:52:00	24.3167	3304	-1820	1.95604	2257652000	0.139019	100197000	0.139403	0.044381	0.0114658	-18	10	9	8.6e-09	1.1542e+09
V18-A13-gr1@4	2021-04-30	20	2021-04-30 10:59:00	24.4333	3429	-1902	1.80763	2293771000	0.0611561	101810400	0.0611785	0.0443856	0.0122299	-17	10	10	8.4e-09	1.26894e+09
V18-A13-gr1@5	2021-04-30	20	2021-04-30 11:05:00	24.5333	3419	-2060	2.00172	2278499000	0.124542	100957200	0.125292	0.0443086	0.0114221	-17	11	10	8.3e-09	1.13827e+09
V18-A13-gr2@1	2021-04-30	20	2021-04-30 11:14:00	24.6833	2738	-787	1.74325	2200730000	0.398064	97493350	0.397613	0.0443005	0.0123244	-22	7	11	8.2e-09	1.26243e+09
V18-A13-gr2@2	2021-04-30	20	2021-04-30 11:20:00	24.7833	2646	-878	2.04405	2416412000	0.0715924	107252900	0.0718442	0.0443852	0.0110807	-23	7	11	8.2e-09	1.18217e+09
V18-A13-gr2@3	2021-04-30	20	2021-04-30 11:25:00	24.8667	2597	-861	2.03278	2368720000	0.0316226	105136700	0.0317637	0.0443852	0.0111921	-23	7	11	8.1e-09	1.16526e+09
V18-A13-gr2@4	2021-04-30	20	2021-04-30 11:31:00	24.9667	2571	-889	1.99093	2445476000	0.197878	108406200	0.197581	0.0443293	0.0131861	-23	7	10	8.1e-09	1.22831e+09
Balmat@19	2021-04-30	20	2021-04-30 11:46:00	25.2167	3107	-3840	1.99085	2466779000	0.077256	111055200	0.0767448	0.0450204	0.0127768	-7	25	1	1.3e-08	1.23906e+09
Balmat@20	2021-04-30	20	2021-04-30 11:51:00	25.3	3147	-3840	2.10335	2394911000	0.0477212	107823400	0.0476369	0.0450219	0.0123103	-7	25	1	1.3e-08	1.13862e+09
Balmat@21	2021-04-30	20	2021-04-30 11:56:00	25.3833	3187	-3840	2.02644	2385285000	0.254468	107392700	0.254606	0.045023	0.0110767	-7	25	1	1.4e-08	1.17708e+09
V18-A13-gr2@5	2021-04-30	20	2021-04-30 12:14:00	25.6833	2576	-938	2.1506	2113829000	0.0256784	93658270	0.02539	0.0443074	0.0145449	-24	8	10	8.7e-09	9.82903e+08
V18-A13-gr2@6	2021-04-30	20	2021-04-30 12:20:00	25.7833	2542	-1019	2.13847	2570626000	0.0886107	113905100	0.0894176	0.0443102	0.0168011	-26	8	10	8.5e-09	1.20209e+09
V18-A13-gr2@7	2021-04-30	20	2021-04-30 12:26:00	25.8833	2584	-1007	2.19402	2436358000	0.169039	107924000	0.169964	0.0442973	0.0152771	-25	8	9	8.4e-09	1.11046e+09
V18-A13-gr2@9	2021-04-30	20	2021-04-30 12:43:00	26.1667	2722	-990	1.94274	2383176000	0.068161	105757800	0.0685481	0.0443768	0.011159	-23	9	9	8.1e-09	1.22671e+09
V18-A13-gr3@1	2021-04-30	20	2021-04-30 13:02:00	26.4833	455	-2194	2.09607	2380696000	0.190738	105500200	0.192081	0.0443149	0.0160821	-32	9	10	7.9e-09	1.13579e+09
V18-A13-gr3@2	2021-04-30	20	2021-04-30 13:09:00	26.6	552	-2235	2.00172	78644350	0.0727604	3483054	0.0733274	0.0442887	0.116311	-34	16	18	7.8e-09	3.92883e+07
V18-A13-gr3@3	2021-04-30	20	2021-04-30 13:16:00	26.7167	523	-2219	1.77736	2093232000	0.120743	92802240	0.120388	0.0443344	0.0119159	-31	9	12	7.8e-09	1.17772e+09
V18-A13-gr3@2b	2021-04-30	20	2021-04-30 13:22:00	26.8167	511	-2189	1.77352	2126374000	0.40889	94236970	0.408602	0.0443182	0.0118243	-31	9	11	7.9e-09	1.19895e+09
V18-A13-gr4@1	2021-04-30	20	2021-04-30 13:29:00	26.9333	734	-1505	1.91027	2142988000	0.24801	94996250	0.247789	0.0443289	0.0118159	-31	8	10	7.7e-09	1.12182e+09
Balmat@22	2021-04-30	20	2021-04-30 13:41:00	27.1333	3235	-3853	1.74559	2191185000	0.129354	98649000	0.129375	0.0450208	0.0131957	0	21	3	1.2e-08	1.25527e+09
Balmat@23	2021-04-30	20	2021-04-30 13:46:00	27.2167	3275	-3853	1.81811	2312340000	0.228575	104102300	0.228367	0.0450203	0.0112512	-1	20	2	1.3e-08	1.27183e+09
Balmat@24	2021-04-30	20	2021-04-30 13:51:00	27.3	3315	-3853	1.96316	2284422000	0.127745	102847300	0.128021	0.0450212	0.0133639	-1	20	3	1.3e-08	1.16365e+09
V18-A06-gr1@1	2021-04-30	20	2021-04-30 14:50:00	28.2833	3227	2654	1.92177	2248689000	0.147074	99890950	0.146182	0.0444219	0.015351	4	6	7	8.9e-09	1.17011e+09
V18-A06-gr1@2	2021-04-30	20	2021-04-30 14:55:00	28.3667	2879	2560	1.8638	2302380000	0.103672	102702000	0.103408	0.0446069	0.013968	3	7	0	7.9e-09	1.23531e+09
V18-A06-gr1@3	2021-04-30	20	2021-04-30 15:01:00	28.4667	3064	2523	1.93789	2326984000	0.0778351	103535500	0.0773187	0.0444934	0.0124704	3	6	1	7.6e-09	1.20078e+09
V18-A06-gr1@4	2021-04-30	20	2021-04-30 15:09:00	28.6	3070	2453	1.89642	2218771000	0.137914	98532430	0.13851	0.0444085	0.0146136	3	6	-1	7.4e-09	1.16998e+09
V18-A06-gr2@1	2021-04-30	20	2021-04-30 15:17:00	28.7333	-850	-404	1.91989	2542690000	0.158327	113016600	0.158216	0.0444476	0.0107935	-5	14	-1	7.3e-09	1.32439e+09
V18-A06-gr2@2	2021-04-30	20	2021-04-30 15:23:00	28.8333	-780	-395	2.06235	2288482000	0.105338	101663800	0.105627	0.0444241	0.0139649	-5	13	1	7.2e-09	1.10965e+09
V18-A06-gr2@3	2021-04-30	20	2021-04-30 15:28:00	28.9167	-723	-422	1.96284	2442123000	0.165933	108335800	0.166307	0.0443613	0.0118685	-6	13	2	7.2e-09	1.24418e+09
V18-A06-gr2@4	2021-04-30	20	2021-04-30 15:35:00	29.0333	-716	-458	1.90652	2311940000	0.152615	102688900	0.152538	0.0444168	0.0124584	-6	13	4	7e-09	1.21265e+09
V18-A06-gr2@5	2021-04-30	20	2021-04-30 15:40:00	29.1167	-749	-471	1.83173	2278588000	0.122805	101186300	0.122966	0.0444075	0.0147351	-5	12	3	6.9e-09	1.24396e+09
V18-A06-gr2@6	2021-04-30	20	2021-04-30 15:46:00	29.2167	-792	-449	1.8728	2182832000	0.256244	96843070	0.256628	0.0443658	0.01555	-5	13	2	6.9e-09	1.16555e+09
V18-A06-gr3@1	2021-04-30	20	2021-04-30 15:53:00	29.3333	-1133	-1172	1.80294	2391968000	0.372919	106374300	0.372657	0.0444715	0.011127	-7	17	4	6.9e-09	1.32671e+09
Balmat@25	2021-04-30	20	2021-04-30 16:04:00	29.5167	3105	-3892	2.05578	2614996000	0.290453	117728500	0.289369	0.0450205	0.014288	0	22	2	7.4e-09	1.27202e+09
Balmat@26	2021-04-30	20	2021-04-30 16:09:00	29.6	3145	-3892	2.31559	2482995000	0.485724	111787800	0.486647	0.0450213	0.0126628	-1	22	2	7.3e-09	1.0723e+09
Balmat@27	2021-04-30	20	2021-04-30 16:14:00	29.6833	3185	-3892	2.00501	2258741000	0.0285604	101690600	0.0285891	0.0450209	0.0113845	-1	22	3	7.4e-09	1.12655e+09
V18-A06-gr3@2	2021-04-30	20	2021-04-30 16:37:00	30.0667	-1203	-1158	1.62387	2049070000	0.237662	91058750	0.237017	0.0444391	0.0120307	-16	18	5	6.9e-09	1.26185e+09
V18-A06-gr3@3	2021-04-30	20	2021-04-30 16:43:00	30.1667	-1310	-1177	1.80028	2273044000	0.313578	101073900	0.313259	0.0444664	0.0127936	-15	16	2	6.9e-09	1.26261e+09
V18-A06-gr3@4	2021-04-30	20	2021-04-30 16:48:00	30.25	-1421	-1017	2.01862	2291661000	0.317942	101922100	0.318666	0.0444752	0.0126407	-16	15	-5	6.9e-09	1.13526e+09
V18-A06-gr3@5	2021-04-30	20	2021-04-30 16:55:00	30.3667	-1435	-1054	1.8239	2229501000	0.124333	99169620	0.124234	0.0444806	0.011526	-16	15	-11	6.7e-09	1.22238e+09
V18-A06-gr4@1	2021-04-30	20	2021-04-30 17:04:00	30.5167	-3392	-1053	1.83712	1979374000	0.124816	87980730	0.125157	0.0444488	0.0122405	-22	16	24	6.6e-09	1.07743e+09
V18-A06-gr4@2	2021-04-30	20	2021-04-30 17:10:00	30.6167	-3462	-1006	1.70484	2179785000	0.10982	96678790	0.110089	0.0443524	0.0136743	-19	17	11	6.5e-09	1.27859e+09
V18-A06-gr4@3	2021-04-30	20	2021-04-30 17:16:00	30.7167	-3586	-1101	1.72979	2054920000	0.068396	91285090	0.0694832	0.0444227	0.0167988	-22	17	1	6.5e-09	1.18796e+09
V18-A06-gr4@4	2021-04-30	20	2021-04-30 17:22:00	30.8167	-3500	-1113	1.71336	2087715000	0.107793	92757370	0.109011	0.0444301	0.0167096	-21	17	6	6.5e-09	1.21849e+09
V18-A06-gr5@1	2021-04-30	20	2021-04-30 17:29:00	30.9333	-2322	121	1.54775	2014804000	0.135829	89356570	0.136039	0.04435	0.0145806	-16	11	2	6.4e-09	1.30177e+09
V18-A06-gr5@2	2021-04-30	20	2021-04-30 17:35:00	31.0333	-2415	116	1.57873	1999930000	0.0682958	88662950	0.0685102	0.044333	0.0121923	-16	11	-1	6.5e-09	1.2668e+09
V18-A06-gr5@3	2021-04-30	20	2021-04-30 17:40:00	31.1167	-2382	56	1.53367	2090044000	0.0707819	92792440	0.0708182	0.0443974	0.0145048	-16	10	0	6.5e-09	1.36278e+09
Balmat@28	2021-04-30	20	2021-04-30 17:53:00	31.3333	3263	-3910	1.66236	2022675000	0.2197	91062660	0.219795	0.0450209	0.0170549	-6	23	2	7e-09	1.21675e+09
Balmat@29	2021-04-30	20	2021-04-30 17:58:00	31.4167	3303	-3910	1.58843	2064216000	0.0852553	92932170	0.0854193	0.0450206	0.0125705	-6	23	3	7.1e-09	1.29953e+09
Balmat@30	2021-04-30	20	2021-04-30 18:03:00	31.5	3343	-3910	1.65657	1967900000	0.0617453	88597260	0.061575	0.0450212	0.0126456	-6	23	3	7.1e-09	1.18794e+09
Balmat@31	2021-04-30	20	2021-04-30 18:07:00	31.5667	3383	-3910	1.5709	1933364000	0.0890535	87043860	0.0891528	0.045022	0.0160813	-5	23	2	7.1e-09	1.23073e+09

## Sheet: Calibrate
			True 34S/32S value for Canyon Diabolo:	0.044163	Ding et al. (2001)
			True δ34S value Balmat Pyrite:	15.1	Crowe and Vaughan (1996)
			SIMS Bias Balmat (‰)	4.29419	This means our SIMS istope ratios are biased by +4.29‰
Analysis	Date	Cycles	Clock	Time after	Stage Position X	Stage Position Y	Primary	32S− (cps)	1SE	34S− (cps)	1SE	34S/32S	1SE	DT-FA-X	DT-FA-Y	Entrance	Sample Chamber	Secondary Ion Yields	δ34S (measured)
			time	start (h)	(µm)	(µm)	current (nA)	L'2	(%)	FC2	(%)	FC2/L'2	(‰)	(bits)	(bits)	slit (bits)	Pressure (mbar)	(cps/nA)	(‰)
Balmat@1	2021-04-29	20	2021-04-29 10:33:00	0	1393	-2711	2.02042	2397670000	0.0362673	107958700	0.0366796	0.0450265	0.0137413	-11	14	1	1.9e-08	1.18672e+09	19.5526
Balmat@2	2021-04-29	20	2021-04-29 10:38:00	0.0833333	1433	-2711	1.99875	2324766000	0.0594826	104679400	0.0599724	0.0450279	0.0112201	-11	17	2	1.9e-08	1.16311e+09	19.5847
Balmat@3	2021-04-29	20	2021-04-29 10:43:00	0.166667	1473	-2711	1.92811	2333370000	0.0509732	105066000	0.0512471	0.0450276	0.0148435	-9	17	2	1.9e-08	1.21019e+09	19.5768
Balmat@4	2021-04-29	20	2021-04-29 10:48:00	0.25	1513	-2711	1.93124	2357165000	0.0769962	106132200	0.076891	0.0450254	0.0111427	-12	16	2	1.9e-08	1.22055e+09	19.527
Balmat@5	2021-04-29	20	2021-04-29 12:21:00	1.8	1575	-2691	1.35639	1842523000	0.0416193	82960470	0.0413767	0.0450255	0.0126109	-9	20	1	1.6e-08	1.3584e+09	19.5295
Balmat@6	2021-04-29	20	2021-04-29 12:26:00	1.88333	1618	-2675	1.40122	1868763000	0.0516498	84143760	0.0519642	0.0450265	0.0128222	-9	18	2	1.7e-08	1.33367e+09	19.5514									NO drift correction applied
Balmat@7	2021-04-29	20	2021-04-29 13:45:00	3.2	1711	-2622	1.51442	1840577000	0.0800835	82872210	0.0801992	0.0450251	0.0142809	-6	17	3	1.6e-08	1.21537e+09	19.5215
Balmat@8	2021-04-29	20	2021-04-29 13:50:00	3.28333	1751	-2622	1.41663	1934081000	0.165144	87079590	0.165182	0.0450238	0.0144655	-6	17	2	1.7e-08	1.36527e+09	19.4903
Balmat@9	2021-04-29	20	2021-04-29 13:55:00	3.36667	1791	-2622	1.50848	1966624000	0.0368404	88551440	0.0371638	0.0450271	0.0138382	-4	16	1	1.7e-08	1.30372e+09	19.5671
Balmat@10	2021-04-29	20	2021-04-29 15:16:00	4.71667	3321	-3698	1.37845	1676669000	0.22214	75478690	0.22202	0.0450171	0.0138654	37	19	1	1.5e-08	1.21634e+09	19.3386
Balmat@11	2021-04-29	20	2021-04-29 15:21:00	4.8	3361	-3698	1.25563	1674701000	0.203107	75392730	0.2035	0.0450186	0.0132324	38	19	1	1.6e-08	1.33375e+09	19.3741
Balmat@12	2021-04-30	20	2021-04-30 08:26:00	21.8833	3000	-3774	1.76883	2218579000	0.105661	99877270	0.105894	0.0450186	0.0114879	36	22	1	1.3e-08	1.25426e+09	19.3732
Balmat@13	2021-04-30	20	2021-04-30 08:31:00	21.9667	3040	-3774	1.84299	2159809000	0.0798257	97236160	0.0797478	0.0450207	0.0125106	36	21	1	1.4e-08	1.1719e+09	19.4219
Balmat@14	2021-04-30	20	2021-04-30 08:36:00	22.05	3080	-3774	1.81905	2243779000	0.0813854	101015200	0.081821	0.0450202	0.0122983	36	21	1	1.4e-08	1.23349e+09	19.4088
Balmat@15	2021-04-30	20	2021-04-30 08:40:00	22.1167	3212	-3789	1.88289	2271894000	0.173202	102283400	0.173697	0.0450212	0.0113513	36	21	1	1.4e-08	1.2066e+09	19.4321
Balmat@16	2021-04-30	20	2021-04-30 08:51:00	22.3	3119	-3669	1.96034	2380597000	0.0418106	107181000	0.0417297	0.0450228	0.0119659	8	22	1	1.4e-08	1.21438e+09	19.4677
Balmat@17	2021-04-30	20	2021-04-30 10:17:00	23.7333	3005	-3846	1.90597	2268521000	0.153489	102132800	0.153514	0.0450217	0.0137202	-7	23	3	1.3e-08	1.19022e+09	19.4448
Balmat@18	2021-04-30	20	2021-04-30 10:22:00	23.8167	3045	-3846	1.89815	2345948000	0.0603105	105619900	0.0605156	0.0450223	0.0111697	-7	23	3	1.3e-08	1.23592e+09	19.4566
Balmat@19	2021-04-30	20	2021-04-30 11:46:00	25.2167	3107	-3840	1.99085	2466779000	0.077256	111055200	0.0767448	0.0450204	0.0127768	-7	25	1	1.3e-08	1.23906e+09	19.4153
Balmat@20	2021-04-30	20	2021-04-30 11:51:00	25.3	3147	-3840	2.10335	2394911000	0.0477212	107823400	0.0476369	0.0450219	0.0123103	-7	25	1	1.3e-08	1.13862e+09	19.4477
Balmat@21	2021-04-30	20	2021-04-30 11:56:00	25.3833	3187	-3840	2.02644	2385285000	0.254468	107392700	0.254606	0.045023	0.0110767	-7	25	1	1.4e-08	1.17708e+09	19.4731			error bars are spot-to-spot repeatability (2s) in Balmat RM
Balmat@22	2021-04-30	20	2021-04-30 13:41:00	27.1333	3235	-3853	1.74559	2191185000	0.129354	98649000	0.129375	0.0450208	0.0131957	0	21	3	1.2e-08	1.25527e+09	19.4244
Balmat@23	2021-04-30	20	2021-04-30 13:46:00	27.2167	3275	-3853	1.81811	2312340000	0.228575	104102300	0.228367	0.0450203	0.0112512	-1	20	2	1.3e-08	1.27183e+09	19.4131
Balmat@24	2021-04-30	20	2021-04-30 13:51:00	27.3	3315	-3853	1.96316	2284422000	0.127745	102847300	0.128021	0.0450212	0.0133639	-1	20	3	1.3e-08	1.16365e+09	19.4317
Balmat@25	2021-04-30	20	2021-04-30 16:04:00	29.5167	3105	-3892	2.05578	2614996000	0.290453	117728500	0.289369	0.0450205	0.014288	0	22	2	7.4e-09	1.27202e+09	19.4178
Balmat@26	2021-04-30	20	2021-04-30 16:09:00	29.6	3145	-3892	2.31559	2482995000	0.485724	111787800	0.486647	0.0450213	0.0126628	-1	22	2	7.3e-09	1.0723e+09	19.4353
Balmat@27	2021-04-30	20	2021-04-30 16:14:00	29.6833	3185	-3892	2.00501	2258741000	0.0285604	101690600	0.0285891	0.0450209	0.0113845	-1	22	3	7.4e-09	1.12655e+09	19.4262
Balmat@28	2021-04-30	20	2021-04-30 17:53:00	31.3333	3263	-3910	1.66236	2022675000	0.2197	91062660	0.219795	0.0450209	0.0170549	-6	23	2	7e-09	1.21675e+09	19.426
Balmat@29	2021-04-30	20	2021-04-30 17:58:00	31.4167	3303	-3910	1.58843	2064216000	0.0852553	92932170	0.0854193	0.0450206	0.0125705	-6	23	3	7.1e-09	1.29953e+09	19.4181
Balmat@30	2021-04-30	20	2021-04-30 18:03:00	31.5	3343	-3910	1.65657	1967900000	0.0617453	88597260	0.061575	0.0450212	0.0126456	-6	23	3	7.1e-09	1.18794e+09	19.4328
Balmat@31	2021-04-30	20	2021-04-30 18:07:00	31.5667	3383	-3910	1.5709	1933364000	0.0890535	87043860	0.0891528	0.045022	0.0160813	-5	23	2	7.1e-09	1.23073e+09	19.45
																		1.22791e+09	19.459	mean
																			0.0633105	repeatability (1s)
																			31	n

## Sheet: d34S pyrite
				True 34S/32S value for Canyon Diabolo:	0.044163	Ding et al. (2001)
				SIMS bias Balmat (‰):	4.29419
				Balmat sec. ion yields:	1.22791e+09
Analysis	Date	Cycles	Clock	Time after	Stage Position X	Stage Position Y	Primary	32S− (cps)	1SE	34S− (cps)	1SE	34S/32S	1SE	DT-FA-X	DT-FA-Y	Entrance	Sample Chamber	Secondary Ion Yields	Relative Yields	δ34S (measured)	δ34S V-CDT	uncertainty	Notes
			time	start (h)	(µm)	(µm)	current (nA)	L'2	(%)	FC2	(%)	FC2/L'2	(‰)	(bits)	(bits)	slit (bits)	Pressure (mbar)	(cps/nA)		(‰)	(‰)	1s, ‰
V18-A03-gr1@1	2021-04-29	20	2021-04-29 11:16:00	0.716667	2448	3235	1.95142	2297970000	0.164943	102385600	0.165994	0.0445548	0.0134207	-15	-12	10	1.1e-08	1.17759e+09	0.959019	8.87168	4.55791	0.0134207
V18-A03-gr1@2	2021-04-29	20	2021-04-29 11:25:00	0.866667	2406	3208	1.75068	2007645000	0.244065	89486350	0.244108	0.0445728	0.0121371	-13	-14	6	1e-08	1.14678e+09	0.93393	9.27903	4.96353	0.0121371
V18-A03-gr1@3	2021-04-29	20	2021-04-29 11:33:00	1	2435	3161	1.51904	1767228000	0.195752	78619320	0.196068	0.0444878	0.012953	-15	-13	7	1e-08	1.16339e+09	0.947455	7.35548	3.0482	0.012953
V18-A03-gr1@4	2021-04-29	20	2021-04-29 11:40:00	1.11667	2406	3126	1.4279	1733905000	0.166669	77283650	0.166546	0.044572	0.0158431	-11	-13	4	9.9e-09	1.21431e+09	0.988923	9.26183	4.94639	0.0158431
V18-A03-gr3@1	2021-04-29	20	2021-04-29 11:48:00	1.25	2100	2984	1.3445	1800275000	0.198464	80297120	0.198745	0.0446027	0.0159	-14	-13	10	9.8e-09	1.33899e+09	1.09046	9.95607	5.63767	0.0159
V18-A03-gr3@2	2021-04-29	20	2021-04-29 11:58:00	1.41667	2041	2937	1.59289	2019492000	0.047124	90069470	0.0476841	0.0446001	0.0139641	-15	-13	8	9.7e-09	1.26782e+09	1.0325	9.89675	5.5786	0.0139641
V18-A03-gr3@3	2021-04-29	20	2021-04-29 12:06:00	1.55	2059	2796	1.52373	1798250000	0.25259	80152220	0.252744	0.0445723	0.0141584	-17	-13	2	9.5e-09	1.18016e+09	0.961116	9.26862	4.95316	0.0141584
V18-A03-gr3@4	2021-04-29	20	2021-04-29 12:44:00	2.18333	2084	2755	1.31008	1824040000	0.268376	81316190	0.267822	0.0445803	0.0127357	-19	-10	4	1.2e-08	1.39231e+09	1.13389	9.44886	5.13263	0.0127357
V18-A03-gr2@1	2021-04-29	20	2021-04-29 12:52:00	2.31667	1762	-2146	1.26588	1649016000	0.113223	73456580	0.112918	0.0445457	0.0144306	-11	-2	10	1.2e-08	1.30266e+09	1.06088	8.66585	4.35297	0.0144306
V18-A03-gr2@2	2021-04-29	20	2021-04-29 12:59:00	2.43333	1824	-2229	1.37008	1703595000	0.0449254	75936980	0.044993	0.0445745	0.0138533	-8	0	4	1.2e-08	1.24342e+09	1.01264	9.31889	5.00321	0.0138533
V18-A03-gr2@3	2021-04-29	20	2021-04-29 13:05:00	2.53333	1764	-2281	1.33269	1701441000	0.17311	75922560	0.173464	0.0446225	0.0131834	-10	0	17	1.2e-08	1.2767e+09	1.03973	10.4049	6.08454	0.0131834
V18-A03-gr2@4	2021-04-29	20	2021-04-29 13:11:00	2.63333	1776	-2320	1.35631	1711823000	0.124013	76252700	0.123345	0.0445447	0.0178487	-10	-1	20	1.2e-08	1.26211e+09	1.02786	8.64389	4.3311	0.0178487
V18-A03-gr2@5	2021-04-29	20	2021-04-29 13:17:00	2.73333	1725	-2210	1.36711	1681566000	0.181758	74998600	0.18271	0.0446004	0.0154296	-10	-4	24	1.2e-08	1.23001e+09	1.00171	9.90512	5.58694	0.0154296
V18-A03-gr5@1	2021-04-29	20	2021-04-29 13:23:00	2.83333	1661	-1047	1.40716	1840612000	0.230918	82071240	0.230608	0.0445891	0.0126768	-14	-6	5	1.2e-08	1.30803e+09	1.06525	9.64857	5.33149	0.0126768
V18-A03-gr5@2	2021-04-29	20	2021-04-29 13:30:00	2.95	1780	-986	1.50339	1891296000	0.117495	84287730	0.116859	0.0445661	0.0148127	-13	-7	9	1.2e-08	1.25802e+09	1.02452	9.128	4.81314	0.0148127
V18-A08-gr1@1	2021-04-29	20	2021-04-29 14:14:00	3.68333	4600	3015	1.35655	1732120000	0.0478	77322710	0.0473469	0.0446405	0.0130628	34	-9	-17	1e-08	1.27686e+09	1.03986	10.8124	6.49038	0.0130628
V18-A08-gr1@2	2021-04-29	20	2021-04-29 14:21:00	3.8	4571	2903	1.24796	1737893000	0.125813	77080390	0.125288	0.0443528	0.0139472	35	-7	-12	9.9e-09	1.39258e+09	1.13411	4.29749	0.00328224	0.0139472
V18-A08-gr1@3	2021-04-29	20	2021-04-29 14:27:00	3.9	4618	2755	1.33152	1850691000	0.0451265	82593790	0.0449052	0.0446286	0.0126366	33	-9	-8	9.6e-09	1.38991e+09	1.13194	10.5434	6.22253	0.0126366
V18-A08-gr1@4	2021-04-29	20	2021-04-29 14:33:00	4	4472	2733	1.49345	2005475000	0.143663	88981200	0.143123	0.0443692	0.0121706	33	-9	-8	9.5e-09	1.34284e+09	1.0936	4.66793	0.372144	0.0121706
V18-A08-gr1@5	2021-04-29	20	2021-04-29 14:39:00	4.1	4457	2674	1.5084	1954030000	0.0683654	87073400	0.0691269	0.0445609	0.0145722	33	-7	-9	9.5e-09	1.29543e+09	1.05499	9.01048	4.69613	0.0145722
V18-A08-gr1@6	2021-04-29	20	2021-04-29 14:46:00	4.21667	4432	2596	1.46427	1965404000	0.0890524	87767360	0.0895777	0.0446561	0.0149602	32	-8	-11	9.3e-09	1.34224e+09	1.09311	11.1664	6.84278	0.0149602
V18-A08-gr2@1	2021-04-29	20	2021-04-29 14:56:00	4.38333	-3644	-950	1.31211	1698987000	0.190567	75919900	0.190962	0.0446854	0.015338	58	-3	-26	9.2e-09	1.29485e+09	1.05451	11.8287	7.50227	0.015338
V18-A08-gr2@2	2021-04-29	20	2021-04-29 15:02:00	4.48333	-3651	-997	1.33034	1715175000	0.208016	76646280	0.207363	0.0446872	0.014992	58	1	-24	9.2e-09	1.28927e+09	1.04998	11.8685	7.54195	0.014992
V18-A08-gr3@1	2021-04-30	20	2021-04-30 09:07:00	22.5667	248	-2742	2.14293	2566648000	0.0622163	113942300	0.0626184	0.0443934	0.0107492	3	5	5	9.5e-09	1.19773e+09	0.975421	5.21794	0.9198	0.0107492
V18-A08-gr3@2	2021-04-30	20	2021-04-30 09:14:00	22.6833	162	-2781	2.22296	2457885000	0.0523386	109063800	0.0527683	0.0443727	0.0109878	3	5	4	9.2e-09	1.10568e+09	0.900458	4.74764	0.451508	0.0109878
V18-A08-gr3@3	2021-04-30	20	2021-04-30 09:21:00	22.8	120	-2811	2.06916	2382115000	0.0858251	106352300	0.0866791	0.0446462	0.0161107	3	5	2	8.9e-09	1.15125e+09	0.937568	10.9408	6.61822	0.0161107
V18-A08-gr3@4	2021-04-30	20	2021-04-30 09:29:00	22.9333	148	-2830	2.03607	2162628000	0.164337	96516810	0.166087	0.0446294	0.0204434	3	4	2	8.7e-09	1.06216e+09	0.865015	10.5607	6.23966	0.0204434
V18-A08-gr3@5	2021-04-30	20	2021-04-30 09:35:00	23.0333	98	-2723	1.84534	2217868000	0.16239	98556750	0.16244	0.0444376	0.0115617	3	4	-3	8.6e-09	1.20188e+09	0.978799	6.21787	1.91546	0.0115617
V18-A03-gr4@1	2021-04-30	20	2021-04-30 09:52:00	23.3167	1981	-989	1.7772	2029044000	0.0539878	90465200	0.0551178	0.0445851	0.0202577	8	-6	7	8.5e-09	1.14171e+09	0.929799	9.55823	5.24153	0.0202577
V18-A03-gr4@2	2021-04-30	20	2021-04-30 09:58:00	23.4167	2088	-1106	1.6859	2066928000	0.136569	92126680	0.13583	0.0445718	0.0166222	8	-6	6	8.3e-09	1.22601e+09	0.99845	9.25662	4.94121	0.0166222
V18-A03-gr4@3	2021-04-30	20	2021-04-30 10:03:00	23.5	2163	-1017	1.83228	2350077000	0.0432558	104778500	0.0435945	0.0445851	0.0138992	8	-6	9	8.2e-09	1.2826e+09	1.04454	9.55845	5.24175	0.0138992
V18-A13-gr1@1	2021-04-30	20	2021-04-30 10:38:00	24.0833	3683	-1729	2.02261	2363353000	0.204193	104690600	0.205583	0.0442975	0.0174095	-17	11	9	8.9e-09	1.16847e+09	0.95159	3.04508	-1.24377	0.0174095
V18-A13-gr1@2	2021-04-30	20	2021-04-30 10:46:00	24.2167	3285	-1690	1.84886	2283294000	0.157659	101162300	0.157341	0.0443054	0.0120657	-19	10	10	8.5e-09	1.23497e+09	1.00575	3.22532	-1.0643	0.0120657
V18-A13-gr1@3	2021-04-30	20	2021-04-30 10:52:00	24.3167	3304	-1820	1.95604	2257652000	0.139019	100197000	0.139403	0.044381	0.0114658	-18	10	9	8.6e-09	1.1542e+09	0.93997	4.93739	0.640448	0.0114658
V18-A13-gr1@4	2021-04-30	20	2021-04-30 10:59:00	24.4333	3429	-1902	1.80763	2293771000	0.0611561	101810400	0.0611785	0.0443856	0.0122299	-17	10	10	8.4e-09	1.26894e+09	1.03341	5.04019	0.74281	0.0122299
V18-A13-gr1@5	2021-04-30	20	2021-04-30 11:05:00	24.5333	3419	-2060	2.00172	2278499000	0.124542	100957200	0.125292	0.0443086	0.0114221	-17	11	10	8.3e-09	1.13827e+09	0.926997	3.29733	-0.9926	0.0114221
V18-A13-gr2@1	2021-04-30	20	2021-04-30 11:14:00	24.6833	2738	-787	1.74325	2200730000	0.398064	97493350	0.397613	0.0443005	0.0123244	-22	7	11	8.2e-09	1.26243e+09	1.02812	3.11279	-1.17635	0.0123244
V18-A13-gr2@2	2021-04-30	20	2021-04-30 11:20:00	24.7833	2646	-878	2.04405	2416412000	0.0715924	107252900	0.0718442	0.0443852	0.0110807	-23	7	11	8.2e-09	1.18217e+09	0.962751	5.03159	0.734242	0.0110807
V18-A13-gr2@3	2021-04-30	20	2021-04-30 11:25:00	24.8667	2597	-861	2.03278	2368720000	0.0316226	105136700	0.0317637	0.0443852	0.0111921	-23	7	11	8.1e-09	1.16526e+09	0.948979	5.03068	0.73334	0.0111921
V18-A13-gr2@4	2021-04-30	20	2021-04-30 11:31:00	24.9667	2571	-889	1.99093	2445476000	0.197878	108406200	0.197581	0.0443293	0.0131861	-23	7	10	8.1e-09	1.22831e+09	1.00033	3.76537	-0.526562	0.0131861
V18-A13-gr2@5	2021-04-30	20	2021-04-30 12:14:00	25.6833	2576	-938	2.1506	2113829000	0.0256784	93658270	0.02539	0.0443074	0.0145449	-24	8	10	8.7e-09	9.82903e+08	0.800469	3.26993	-1.01988	0.0145449
V18-A13-gr2@6	2021-04-30	20	2021-04-30 12:20:00	25.7833	2542	-1019	2.13847	2570626000	0.0886107	113905100	0.0894176	0.0443102	0.0168011	-26	8	10	8.5e-09	1.20209e+09	0.97897	3.33401	-0.956074	0.0168011
V18-A13-gr2@7	2021-04-30	20	2021-04-30 12:26:00	25.8833	2584	-1007	2.19402	2436358000	0.169039	107924000	0.169964	0.0442973	0.0152771	-25	8	9	8.4e-09	1.11046e+09	0.904347	3.04033	-1.2485	0.0152771
V18-A13-gr2@9	2021-04-30	20	2021-04-30 12:43:00	26.1667	2722	-990	1.94274	2383176000	0.068161	105757800	0.0685481	0.0443768	0.011159	-23	9	9	8.1e-09	1.22671e+09	0.999024	4.84184	0.545302	0.011159
V18-A13-gr3@1	2021-04-30	20	2021-04-30 13:02:00	26.4833	455	-2194	2.09607	2380696000	0.190738	105500200	0.192081	0.0443149	0.0160821	-32	9	10	7.9e-09	1.13579e+09	0.924979	3.43863	-0.851909	0.0160821
V18-A13-gr3@2	2021-04-30	20	2021-04-30 13:09:00	26.6	552	-2235	2.00172	78644350	0.0727604	3483054	0.0733274	0.0442887	0.116311	-34	16	18	7.8e-09	3.92883e+07	0.0319961	2.84559			no pyrite
V18-A13-gr3@3	2021-04-30	20	2021-04-30 13:16:00	26.7167	523	-2219	1.77736	2093232000	0.120743	92802240	0.120388	0.0443344	0.0119159	-31	9	12	7.8e-09	1.17772e+09	0.959129	3.88198	-0.410447	0.0119159
V18-A13-gr3@2b	2021-04-30	20	2021-04-30 13:22:00	26.8167	511	-2189	1.77352	2126374000	0.40889	94236970	0.408602	0.0443182	0.0118243	-31	9	11	7.9e-09	1.19895e+09	0.97642	3.51357	-0.77728	0.0118243
V18-A13-gr4@1	2021-04-30	20	2021-04-30 13:29:00	26.9333	734	-1505	1.91027	2142988000	0.24801	94996250	0.247789	0.0443289	0.0118159	-31	8	10	7.7e-09	1.12182e+09	0.913605	3.75586	-0.536032	0.0118159
V18-A06-gr1@1	2021-04-30	20	2021-04-30 14:50:00	28.2833	3227	2654	1.92177	2248689000	0.147074	99890950	0.146182	0.0444219	0.015351	4	6	7	8.9e-09	1.17011e+09	0.952931	5.86169	1.5608	0.015351
V18-A06-gr1@2	2021-04-30	20	2021-04-30 14:55:00	28.3667	2879	2560	1.8638	2302380000	0.103672	102702000	0.103408	0.0446069	0.013968	3	7	0	7.9e-09	1.23531e+09	1.00603	10.0507	5.73191	0.013968
V18-A06-gr1@3	2021-04-30	20	2021-04-30 15:01:00	28.4667	3064	2523	1.93789	2326984000	0.0778351	103535500	0.0773187	0.0444934	0.0124704	3	6	1	7.6e-09	1.20078e+09	0.97791	7.48183	3.17401	0.0124704
V18-A06-gr1@4	2021-04-30	20	2021-04-30 15:09:00	28.6	3070	2453	1.89642	2218771000	0.137914	98532430	0.13851	0.0444085	0.0146136	3	6	-1	7.4e-09	1.16998e+09	0.95282	5.56008	1.26048	0.0146136
V18-A06-gr2@1	2021-04-30	20	2021-04-30 15:17:00	28.7333	-850	-404	1.91989	2542690000	0.158327	113016600	0.158216	0.0444476	0.0107935	-5	14	-1	7.3e-09	1.32439e+09	1.07857	6.44521	2.14182	0.0107935
V18-A06-gr2@2	2021-04-30	20	2021-04-30 15:23:00	28.8333	-780	-395	2.06235	2288482000	0.105338	101663800	0.105627	0.0444241	0.0139649	-5	13	1	7.2e-09	1.10965e+09	0.903688	5.91264	1.61153	0.0139649
V18-A06-gr2@3	2021-04-30	20	2021-04-30 15:28:00	28.9167	-723	-422	1.96284	2442123000	0.165933	108335800	0.166307	0.0443613	0.0118685	-6	13	2	7.2e-09	1.24418e+09	1.01325	4.49018	0.195154	0.0118685
V18-A06-gr2@4	2021-04-30	20	2021-04-30 15:35:00	29.0333	-716	-458	1.90652	2311940000	0.152615	102688900	0.152538	0.0444168	0.0124584	-6	13	4	7e-09	1.21265e+09	0.987575	5.74599	1.44559	0.0124584
V18-A06-gr2@5	2021-04-30	20	2021-04-30 15:40:00	29.1167	-749	-471	1.83173	2278588000	0.122805	101186300	0.122966	0.0444075	0.0147351	-5	12	3	6.9e-09	1.24396e+09	1.01307	5.53563	1.23613	0.0147351
V18-A06-gr2@6	2021-04-30	20	2021-04-30 15:46:00	29.2167	-792	-449	1.8728	2182832000	0.256244	96843070	0.256628	0.0443658	0.01555	-5	13	2	6.9e-09	1.16555e+09	0.949212	4.59163	0.296162	0.01555
V18-A06-gr3@1	2021-04-30	20	2021-04-30 15:53:00	29.3333	-1133	-1172	1.80294	2391968000	0.372919	106374300	0.372657	0.0444715	0.011127	-7	17	4	6.9e-09	1.32671e+09	1.08046	6.98435	2.67866	0.011127
V18-A06-gr3@2	2021-04-30	20	2021-04-30 16:37:00	30.0667	-1203	-1158	1.62387	2049070000	0.237662	91058750	0.237017	0.0444391	0.0120307	-16	18	5	6.9e-09	1.26185e+09	1.02764	6.25093	1.94837	0.0120307
V18-A06-gr3@3	2021-04-30	20	2021-04-30 16:43:00	30.1667	-1310	-1177	1.80028	2273044000	0.313578	101073900	0.313259	0.0444664	0.0127936	-15	16	2	6.9e-09	1.26261e+09	1.02826	6.86887	2.56367	0.0127936
V18-A06-gr3@4	2021-04-30	20	2021-04-30 16:48:00	30.25	-1421	-1017	2.01862	2291661000	0.317942	101922100	0.318666	0.0444752	0.0126407	-16	15	-5	6.9e-09	1.13526e+09	0.924548	7.06904	2.76298	0.0126407
V18-A06-gr3@5	2021-04-30	20	2021-04-30 16:55:00	30.3667	-1435	-1054	1.8239	2229501000	0.124333	99169620	0.124234	0.0444806	0.011526	-16	15	-11	6.7e-09	1.22238e+09	0.995496	7.19267	2.88609	0.011526
V18-A06-gr4@1	2021-04-30	20	2021-04-30 17:04:00	30.5167	-3392	-1053	1.83712	1979374000	0.124816	87980730	0.125157	0.0444488	0.0122405	-22	16	24	6.6e-09	1.07743e+09	0.877451	6.4708	2.1673	0.0122405
V18-A06-gr4@2	2021-04-30	20	2021-04-30 17:10:00	30.6167	-3462	-1006	1.70484	2179785000	0.10982	96678790	0.110089	0.0443524	0.0136743	-19	17	11	6.5e-09	1.27859e+09	1.04127	4.28956	-0.00460906	0.0136743
V18-A06-gr4@3	2021-04-30	20	2021-04-30 17:16:00	30.7167	-3586	-1101	1.72979	2054920000	0.068396	91285090	0.0694832	0.0444227	0.0167988	-22	17	1	6.5e-09	1.18796e+09	0.967465	5.88049	1.57951	0.0167988
V18-A06-gr4@4	2021-04-30	20	2021-04-30 17:22:00	30.8167	-3500	-1113	1.71336	2087715000	0.107793	92757370	0.109011	0.0444301	0.0167096	-21	17	6	6.5e-09	1.21849e+09	0.992329	6.0476	1.74591	0.0167096
V18-A06-gr5@1	2021-04-30	20	2021-04-30 17:29:00	30.9333	-2322	121	1.54775	2014804000	0.135829	89356570	0.136039	0.04435	0.0145806	-16	11	2	6.4e-09	1.30177e+09	1.06015	4.23409	-0.0598482	0.0145806
V18-A06-gr5@2	2021-04-30	20	2021-04-30 17:35:00	31.0333	-2415	116	1.57873	1999930000	0.0682958	88662950	0.0685102	0.044333	0.0121923	-16	11	-1	6.5e-09	1.2668e+09	1.03167	3.84983	-0.442463	0.0121923
V18-A06-gr5@3	2021-04-30	20	2021-04-30 17:40:00	31.1167	-2382	56	1.53367	2090044000	0.0707819	92792440	0.0708182	0.0443974	0.0145048	-16	10	0	6.5e-09	1.36278e+09	1.10984	5.30693	1.00841	0.0145048
