# Supplementary material for: Mobilization of isotopically heavy sulfur during serpentinite subduction
Source: Sci Adv. 2024 Aug 7;10(32):eadn0641. doi: 10.1126/sciadv.adn0641 (PMC11305377; doi:10.1126/sciadv.adn0641)
Supplement: Supplementary file 2 — Data S1 to S3 [file sciadv.adn0641_data_s1_to_s3.zip › adn0641_data_s1.xlsx]

## Sheet: Sheet1
Data_S-1. Sample list and sulfur geochemistry of the studied samples.
Sample name	original sample name	location	Latitude	Longitude	description	thin sections	distance from contact (1)	Zone	Rock Type	S AVS (ppm)	S CRS (ppm)	total sulfide (ppm)	total sulfate (ppm)	total sulfur	sulfide / ∑S [%]	d34S AVS (V-CDT, ‰)	d34S CRS (V-CDT, ‰)	d34S sulfate (V-CDT, ‰)	d34S WR (2) (V-CDT, ‰)
V17-B1	V17-X811-A01	Beguia Unit	44.4598	8.66647	Mylonitic Fe-TI gabbro	x			Eclogite	1086	1349	2435	n.d.	2435	>99.9	-0.2	-0.7	n.d.	-0.477002
V17-B2	V17-X811-B01	Beguia Unit	44.4814	8.59745	Mylonitic Fe-TI gabbro				Eclogite	513	1059	1572	2	1574	99.87	4.3	5.9	-1.7	5.37786
V17-B3	V17-X808-A03	Beguia Unit	44.4778	8.59838	Mylonitic Fe-TI gabbro	x			Eclogite	323	2792	3116	3	3118	99.94	4.8	6.9	1.8	6.6801
V17-B4	V17-X808-B11	Beguia Unit	44.4781	8.59902	Mylonitic Fe-TI gabbro near serpentinite contact	x			Actinolite-chlorit schist	n.d.	n.d.	n.d.	6	6	n.d.	n.d.	n.d.	3.1	n.d.
V17-B5	V17-W808-A01	Beguia Unit	44.4781	8.59902	Mylonitic Fe-TI gabbro	x			Eclogite	157	951	1108	64	1172	94.54	5.9	4.9	3.6	5.0417
V17-B6	V17-W808-A02	Beguia Unit	44.4779	8.59878	Mylonitic Fe-TI gabbro	x			Eclogite	159	2373	2532	5	2537	99.8	2.4	2.2	1.6	2.21256
V17-B7	V17-W808-A03	Beguia Unit	44.4783	8.59752	Mylonitic Fe-TI gabbro	x			Eclogite	719	3277	3996	61	4057	98.5	5.5	4.8	1.3	4.92595
V17-B8	V17-G805-D01	Beguia Unit	44.4757	8.58167	Coronitic Fe-Ti gabbro				Eclogite	65	680	745	n.d.	745	>99.9	0.4	0.9	n.d.	0.856376
V17-B9	V17-S805-D01	Beguia Unit	44.4757	8.58167	Coronitic Fe-Ti gabbro	x			Eclogite	94	3096	3190	<l.o.d.	3190	>99.9	3.7	3.8	n.d.	3.79705
V17-B10	V17-D805-D02	Beguia Unit	44.4757	8.58167	Retrogressed coronitic Fe-Ti gabbro	x			Eclogite	11	1713	1724	n.d.	1724	>99.9	1.1	0.3	n.d.	0.305104
V17-B11	V17-H805-D03	Beguia Unit	44.4757	8.58167	Coronitic Fe-Ti gabbro				Eclogite	197	1349	1547	n.d.	1547	>99.9	2.2	1.2	n.d.	1.32657
V18-5A2	V18-D615-A02	Beguia Unit	44.4757	8.58167	coronitic Fe-Ti gabbro	x	N/A		Eclogite	36	679	715	n.d.	715	>99.9	1.7	3	n.d.	2.93455
V18-5A3	V18-D615-A03	Beguia Unit	44.4757	8.58167	coronitic Fe-Ti gabbro	x	N/A		Eclogite	52	1248	1300	n.d.	1300	>99.9	1.5	1.4	n.d.	1.404
V18-A1	V18-D619-A01	Beguia Unit	44.4781	8.59902	mylonitic Fe-Ti gabbro	x	6.35	III	Actinolite-chlorit schist
V18-A2	V18-D619-A02	Beguia Unit	44.4781	8.59902	mylonitic Fe-Ti gabbro	x	11.43	III	Actinolite-chlorit schist
V18-A3	V18-D619-A03	Beguia Unit	44.4781	8.59902	mylonitic Fe-Ti gabbro	x	30.48	IVa	Ep and Na-Ca-amph metagabbro	799	1749	2548	n.d.	2548	>99.9	6.5	7.6	n.d.	7.25506
V18-A4	V18-D619-A04	Beguia Unit	44.4781	8.59902	mylonitic Fe-Ti gabbro		33.02	IVa	Ep and Na-Ca-amph metagabbro	2501	2112	4613	30	4642	99.38	6.7	5.8	4.4	6.28795
V18-A5	V18-D619-A05	Beguia Unit	44.4781	8.59902	mylonitic Fe-Ti gabbro	x	38.1	IVb	Na-Ca-amph metagabbro	1783	n.d.**	1783	n.d.	1783	>99.9	6	n.d.	n.d.	n.d.
V18-A6	V18-D619-A06	Beguia Unit	44.4781	8.59902	mylonitic Fe-Ti gabbro	x	44.45	IVb	Na-Ca-amph metagabbro	2345	2660	5005	2	5007	99.96	3.8	3	1.7	3.37483
V18-A7	V18-D619-A07	Beguia Unit	44.4781	8.59902	mylonitic Fe-Ti gabbro	x	50.8	IVb	Na-Ca-amph metagabbro	217	415	632	n.d.	632	>99.9	6	4.2	n.d.	4.81804
V18-A8	V18-D619-A08	Beguia Unit	44.4781	8.59902	mylonitic Fe-Ti gabbro	x	81.28	IVb	Na-Ca-amph metagabbro	1047	1421	2468	n.d.	2468	>99.9	12	12.8	n.d.	12.4606
V18-A9	V18-D619-A09	Beguia Unit	44.4781	8.59902	serpentinite	x	-60.96	I	serpentinite
V18-A12	V18-D619-A12	Beguia Unit	44.4781	8.59902	mylonitic Fe-Ti gabbro	x	147.32	IVb	Na-Ca-amph metagabbro	101	1213	1314	n.d.	1314	>99.9	5.4	5.5	n.d.	5.49231
V18-A13	V18-D619-A13	Beguia Unit	44.4781	8.59902	mylonitic Fe-Ti gabbro	x	1000	V	eclogitic metagabbro	672	4971	5643	n.d.	5643	>99.9	1.9	1.4	n.d.	1.45954
V18-A14	V18-D619-A14	Beguia Unit	44.4781	8.59902	mylonitic Fe-Ti gabbro	x	2000	V	eclogitic metagabbro	283	3903	4185	n.d.	4185	>99.9	1.1	1.5	n.d.	1.47331
(1) distance from serpentinite - metagabbro contact
(2) calculated from measured d34S values and S contents of AVS, CRS and sulfate
